# Supplementary material for: Comparative genomic analysis of the genus Staphylococcus including Staphylococcus aureus and its newly described sister species Staphylococcus simiae
Source: BMC Genomics. 2012 Jan 24;13:38. doi: 10.1186/1471-2164-13-38 (PMC3317825; doi:10.1186/1471-2164-13-38)
Supplement: Additional file 1 — Supplementary Table S1. Genomic information of the 28 Staphylococcus strains and Macrococcus caseolyticus JCSCS5402. Supplementary Table S2. Gene content table for the 28 Staphylococcus strains and Macrococcus caseolyticus JCSCS5402. The first 13 columns contain the protein family identification number, partial sequence (0, no; 1, one side; 2, both sides), amino acid length (Laa), locus_tag or protein_id (tag), functional annotations from different databases: COG, GenBank, JCVI, KEGG, VFDB, MvirDB, Pfam, and GO. The remaining columns show binary data (1 or 0) for presence or absence of each protein family for each of the 29 strains. Supplementary Table S3. Protein families present in Staphylococcus aureus and absent in other Staphylococcus species, and vice versa. The first 13 columns are explained in Supplementary Table S2. Supplementary Table S4. Protein families present in Staphylococcus simiae and absent in other Staphylococcus species, and vice versa. The first 13 columns are explained in Supplementary Table S2. Supplementary Table S5. Database categories that are over- or underrepresented in Staphylococcus aureus relative to Staphylococcus simiae. a = the number of the S. aureus strains' protein families in this category, b = the number of the S. aureus strains' protein families not in this category, c = the number of the S. simiae strain's protein families in this category, d = the number of the S. simiae strain's protein families not in this category, odds ratio = ad/bc, p-value obtained by Fisher's exact test, and q-value (false discovery rate adjusted p-value). [file 1471-2164-13-38-S1.XLS]

## Sheet: S1
Supplementary Table S1. Genomic information of the 28 Staphylococcus strains and Macrococcus caseolyticus JCSCS5402.
Accession No.	Taxonomy ID	Size (bp)	%G+C	No.CDS	DEFINITION
NC_011999	458233	2102324	36.9	1950	Macrococcus_caseolyticus_JCSC5402_complete_genome.
NC_011995	458233	15667	28.2	14	Macrococcus_caseolyticus_JCSC5402_plasmid_pMCCL1_complete_sequence.
NC_011996	458233	80545	30.8	69	Macrococcus_caseolyticus_JCSC5402_plasmid_pMCCL2_complete_sequence.
NC_011997	458233	2131	32.7	1	Macrococcus_caseolyticus_JCSC5402_plasmid_pMCCL3_complete_sequence.
NC_011998	458233	3417	33.1	2	Macrococcus_caseolyticus_JCSC5402_plasmid_pMCCL4_complete_sequence.
NC_012000	458233	4398	31.6	4	Macrococcus_caseolyticus_JCSC5402_plasmid_pMCCL5_complete_sequence.
NC_012001	458233	4226	35.2	4	Macrococcus_caseolyticus_JCSC5402_plasmid_pMCCL6_complete_sequence.
NC_012002	458233	4061	36.3	5	Macrococcus_caseolyticus_JCSC5402_plasmid_pMCCL7_complete_sequence.
NC_012003	458233	2968	31	3	Macrococcus_caseolyticus_JCSC5402_plasmid_pMCCL8_complete_sequence.
NC_007622	273036	2742531	32.8	2509	Staphylococcus_aureus_RF122_complete_genome.
NC_002951	93062	2809422	32.8	2612	Staphylococcus_aureus_subsp._aureus_COL_chromosome_complete_genome.
NC_006629	93062	4440	30	3	Staphylococcus_aureus_subsp._aureus_COL_plasmid_pT181_complete_sequence.
CP001996	685039	2832478	32.9	2653	Staphylococcus_aureus_subsp._aureus_ED133_complete_genome.
NC_013450	681288	2824404	32.8	2661	Staphylococcus_aureus_subsp._aureus_ED98_complete_genome.
NC_013453	681288	17256	29	23	Staphylococcus_aureus_subsp._aureus_ED98_plasmid_pAVX_complete_sequence.
NC_013451	681288	1442	35.6	2	Staphylococcus_aureus_subsp._aureus_ED98_plasmid_pAVY_complete_sequence.
NC_013452	681288	4440	30.1	3	Staphylococcus_aureus_subsp._aureus_ED98_plasmid_pT181_complete_sequence.
NC_009632	359787	2906507	33	2747	Staphylococcus_aureus_subsp._aureus_JH1_complete_genome.
NC_009619	359787	30429	29.6	33	Staphylococcus_aureus_subsp._aureus_JH1_plasmid_pSJH101_complete_sequence.
NC_009487	359786	2906700	32.9	2697	Staphylococcus_aureus_subsp._aureus_JH9_complete_genome.
NC_009477	359786	30429	29.6	29	Staphylococcus_aureus_subsp._aureus_JH9_plasmid_pSJH901_complete_sequence.
NC_002952	282458	2902619	32.8	2650	Staphylococcus_aureus_subsp._aureus_MRSA252_chromosome_complete_genome.
NC_002953	282459	2799802	32.9	2571	Staphylococcus_aureus_subsp._aureus_MSSA476_chromosome_complete_genome.
NC_005951	282459	20652	28.4	19	Staphylococcus_aureus_subsp._aureus_MSSA476_plasmid_pSAS_complete_sequence.
NC_009782	418127	2880168	32.9	2690	Staphylococcus_aureus_subsp._aureus_Mu3_complete_genome.
NC_002758	158878	2878529	32.9	2696	Staphylococcus_aureus_subsp._aureus_Mu50_complete_genome.
NC_002774	158878	25107	28.9	34	Staphylococcus_aureus_subsp._aureus_Mu50_plasmid_VRSAp_complete_sequence.
NC_003923	196620	2820462	32.8	2624	Staphylococcus_aureus_subsp._aureus_MW2_complete_genome.
NC_002745	158879	2814816	32.8	2583	Staphylococcus_aureus_subsp._aureus_N315_complete_genome.
NC_003140	158879	24653	28.7	31	Staphylococcus_aureus_subsp._aureus_N315_plasmid_pN315_complete_sequence.
NC_007795	93061	2821361	32.9	2891	Staphylococcus_aureus_subsp._aureus_NCTC_8325_chromosome_complete_genome.
NC_009641	426430	2878897	32.9	2614	Staphylococcus_aureus_subsp._aureus_str._Newman_chromosome_complete_genome.
NC_007793	451515	2872769	32.8	2560	Staphylococcus_aureus_subsp._aureus_USA300_FPR3757_chromosome_complete_genome.
NC_007790	451515	3125	28.7	5	Staphylococcus_aureus_subsp._aureus_USA300_FPR3757_plasmid_pUSA01_complete_sequence.
NC_007791	451515	4439	30	3	Staphylococcus_aureus_subsp._aureus_USA300_FPR3757_plasmid_pUSA02_complete_sequence.
NC_007792	451515	37136	28.7	36	Staphylococcus_aureus_subsp._aureus_USA300_FPR3757_plasmid_pUSA03_complete_sequence.
NC_010079	451516	2872915	32.8	2657	Staphylococcus_aureus_subsp._aureus_USA300_TCH1516_chromosome_complete_genome.
NC_012417	451516	3125	28.7	6	Staphylococcus_aureus_subsp._aureus_USA300_TCH1516_plasmid_pUSA01-HOU_complete_sequence.
NC_010063	451516	27041	30.5	26	Staphylococcus_aureus_subsp._aureus_USA300_TCH1516_plasmid_pUSA300HOUMR_complete_sequence.
ACFR01000001_ACFR01000000	553212	2435835	32.8	2230	Staphylococcus_capitis_SK14_whole_genome_shotgun_sequence.
NZ_GL545267_NZ_ACRH01000000	435838	2473608	32.6	2402	Staphylococcus_caprae_C87_genomic_scaffold_supercont1.1_whole_genome_shotgun_sequence.
NC_012121	396513	2566424	34.6	2461	Staphylococcus_carnosus_subsp._carnosus_TM300_chromosome_complete_genome.
NC_004461	176280	2499279	32.1	2416	Staphylococcus_epidermidis_ATCC_12228_chromosome_complete_genome.
NC_005008	176280	4439	30.1	3	Staphylococcus_epidermidis_ATCC_12228_plasmid_pSE-12228-01_complete_sequence.
NC_005007	176280	4679	31.8	6	Staphylococcus_epidermidis_ATCC_12228_plasmid_pSE-12228-02_complete_sequence.
NC_005006	176280	8007	35.6	8	Staphylococcus_epidermidis_ATCC_12228_plasmid_pSE-12228-03_complete_sequence.
NC_005005	176280	17261	28	16	Staphylococcus_epidermidis_ATCC_12228_plasmid_pSE-12228-04_complete_sequence.
NC_005004	176280	24365	29.3	22	Staphylococcus_epidermidis_ATCC_12228_plasmid_pSE-12228-05_complete_sequence.
NC_005003	176280	6585	31.5	11	Staphylococcus_epidermidis_ATCC_12228_plasmid_pSE-12228-06_complete_sequence.
NC_002976	176279	2616530	32.2	2493	Staphylococcus_epidermidis_RP62A_complete_genome.
NC_006663	176279	27310	31.9	32	Staphylococcus_epidermidis_RP62A_plasmid_pSERP_complete_sequence.
NC_007168	279808	2685015	32.8	2676	Staphylococcus_haemolyticus_JCSC1435_chromosome_complete_genome.
NC_007169	279808	2300	29.9	3	Staphylococcus_haemolyticus_JCSC1435_plasmid_pSHaeA_complete_sequence.
NC_007170	279808	2366	31.1	2	Staphylococcus_haemolyticus_JCSC1435_plasmid_pSHaeB_complete_sequence.
NC_007171	279808	8180	30.3	11	Staphylococcus_haemolyticus_JCSC1435_plasmid_pSHaeC_complete_sequence.
ACLP01000001_ACLP01000000	629742	2226236	31.3	2182	Staphylococcus_hominis_SK119_whole_genome_shotgun_sequence.
NC_013893	698737	2658366	33.9	2490	Staphylococcus_lugdunensis_HKU09-01_chromosome_complete_genome.
NC_014925	937773	2617381	37.5	2450	Staphylococcus_pseudintermedius_HKU10-03_chromosome_complete_genome.
NC_007350	342451	2516575	33.2	2446	Staphylococcus_saprophyticus_subsp._saprophyticus_ATCC_15305_complete_genome.
NC_007351	342451	38454	30.8	45	Staphylococcus_saprophyticus_subsp._saprophyticus_ATCC_15305_plasmid_pSSP1_complete_sequence.
NC_007352	342451	22870	31.3	23	Staphylococcus_saprophyticus_subsp._saprophyticus_ATCC_15305_plasmid_pSSP2_complete_sequence.
AEUN01000000	911238	2587121	31.9	2592	Staphylococcus_simiae_CCM_7213.
ACPZ01000001_ACPZ01000000	596319	2425653	32.8	2381	Staphylococcus_warneri_L37603_whole_genome_shotgun_sequence.
%G+C = 100 x (G+C)/(A+T+G+C).
No.CDS = Number of protein-coding sequences.

## Sheet: S2
Supplementary Table S2. Gene content table for the 28 Staphylococcus strains and Macrococcus caseolyticus JCSCS5402. The first 13 columns contain the protein family identification number, partial sequence (0, no; 1, one side; 2, both sides), amino acid length (Laa), locus_tag or protein_id (tag), functional annotations from different databases: COG, GenBank, JCVI, KEGG, VFDB, MvirDB, Pfam, and GO…
protein family	partial	Laa	tag	COG	GenBank	JCVI	KEGG	SEED	VFDB	MvirDB	Pfam	GO	M._caseolyticus_JCSC5402	S._aureus_COL	S._aureus_ED133	S._aureus_ED98	S._aureus_JH1	S._aureus_JH9	S._aureus_MRSA252	S._aureus_MSSA476	S._aureus_Mu3	S._aureus_Mu50	S._aureus_MW2	S._aureus_N315	S._aureus_NCTC8325	S._aureus_Newman	S._aureus_RF122	S._aureus_USA300_FPR3757	S._aureus_USA300_TCH1516	S._capitis_SK14	S._caprae_C87	S._carnosus_TM300	S._epidermidis_ATCC12228	S._epidermidis_RP62A	S._haemolyticus_JCSC1435	S._hominis_SK119	S._lugdunensis_HKU09-01	S._pseudintermedius_HKU10-03	S._saprophyticus_ATCC15305	S._simiae_CCM7213	S._warneri_L37603
1	0|1|2	32|39|47|48|68|80|83|103|111|116|142|164|188|190|194|196|200|201|202|203|205|206|207|209|210|212|213|215|216|217|218|219|220|221|222|223|224|225|227|228|229|230|231|232|233|234|235|236|237|239|240|241|242|243|244|245|246|247|248|249|250|251|252|253|254|255|256|257|258|259|260|261|262|264|265|266|267|268|269|270|271|272|274|275|277|278|279|280|281|282|283|284|285|286|287|289|290|291|292|294|295|29…	HMPREF0786_00025|HMPREF0786_00031|HMPREF0786_00098|HMPREF0786_00099|HMPREF0786_00177|HMPREF0786_00200|HMPREF0786_00237|HMPREF0786_00402|HMPREF0786_00463|HMPREF0786_00464|HMPREF0786_00470|HMPREF0786_00476|HMPREF0786_00498|HMPREF0786_00512|HMPREF0786_00635|HMPREF0786_00911|HMPREF0786_00931|HMPREF0786_00972|HMPREF0786_00973|HMPREF0786_01027|HMPREF0786_01099|HMPREF0786_01124|HMPREF0786_01183|HMPREF07…	|COG0396O|COG0444EP|COG0488R|COG1116P|COG1117P|COG1119P|COG1120PH|COG1121P|COG1122P|COG1123R|COG1124EP|COG1125E|COG1126E|COG1129G|COG1131V|COG1132V|COG1134GM|COG1135P|COG1136V|COG2274V|COG3638P|COG3839G|COG3842E|COG4148P|COG4152R|COG4175E|COG4604P|COG4608E|COG4619R|COG4987CO|COG4988CO|ABC-type antimicrobial peptide transport system_ ATPase component|ABC-type bacteriocin/lantibiotic exporters_ con…	|abcA|appD|appD'|appF|bsaF|cbiO|cydC|cydD|ecsA|epiF|fhuA|fhuC|glnQ|graA|htrB|mntA|modC|mreA|msmX|msrSA|opp-1D|opp-1F|opp-2D|opp-2F|opp1D|opp1F|oppD|oppD1|oppD2|oppD3|oppF|oppF1|opuBA|opuCa|opuCA|phnC|potA|pstB|rbsA|sitA|sstC|sufC|vba|vga|vraD|vraF|ABC superfamily ATP binding cassette transporter_ ABC protein|ABC transport ATP-binding protein|ABC transport system ATPase component|ABC transport sys…	|Biosynthesis of cofactors_ prosthetic groups_ and carriers|Cell envelope|Cellular processes|Energy metabolism|Regulatory functions|Transport and binding proteins|Amino acids_ peptides and amines|Anaerobic|Anions|ATP-proton motive force interconversion|Carbohydrates_ organic alcohols_ and acids|Cations and iron carrying compounds|Detoxification|Electron transport|Toxin production and resistance|A…	K01990|K02000|K02003|K02006|K02010|K02013|K02017|K02023|K02028|K02031|K02032|K02036|K02041|K02049|K02068|K02071|K05847|K06147|K06148|K06158|K09013|K09687|K09693|K09814|K09817|K09820|K10112|K10441|K11072|K11085|K11631|K12292|ABC-2 type transport system ATP-binding protein|antibiotic transport system ATP-binding protein|ATP-binding cassette_ sub-family F_ member 3|ATP-binding cassette_ subfamily B_…	Amino Acids and Derivatives|Carbohydrates|Clustering-based subsystems|Cofactors_ Vitamins_ Prosthetic Groups_ Pigments|Iron acquisition and metabolism|Membrane Transport|Miscellaneous|Phosphorus Metabolism|Respiration|RNA Metabolism|Stress Response|Sulfur Metabolism|Virulence_ Disease and Defense|ABC transporters|Arginine; urea cycle_ polyamines|Bacteriocins_ ribosomally synthesized antibacterial…	|Adherence|Adherence; Phase variation|Antiphagocytosis|Invasion; Antiphagocytosis|Iron uptake; ABC transporter|Iron uptake; Siderophore|Secretion system; Type VI secretion system|Toxin; Adenylate cyclase; RTX toxin|Toxin; Membrane-damaging; Pore-forming; RTX toxin|(gi:146567) kpsT - KpsT [Escherichia coli]|(gi:15595271) PA0073 - probable ATP-binding component of ABC transporter [Pseudomonas aerug…	A1YKX0|ABC transporter [Enterococcus gallinarum]|ABC transporter ATP-binding protein [Bacillus cereus ATCC 14579]|ABC transporter ATP-binding protein [Bradyrhizobium japonicum USDA 110]|ABC transporter ATP-binding protein [Streptococcus agalactiae NEM316]|ABC transporter ATP-binding protein [Streptomyces coelicolor A3 2 ]|ABC transporter ATPase component [Salmonella enterica subsp. enterica serov…	PF00005|PF00571|PF00664|PF03193|PF03412|PF03459|PF08352|PF08402|PF09383|PF12370|PF12558|PF12848|ABC_membrane|ABC_tran|CBS|CoABC_C|DUF258|DUF3744|oligo_HPY|Peptidase_C39|TOBE|TOBE_2	GO:0000166|GO:0003924|GO:0005215|GO:0005515|GO:0005524|GO:0005525|GO:0006508|GO:0006810|GO:0008233|GO:0015833|GO:0016021|GO:0016820|GO:0016887|GO:0042626|GO:0043190|GO:0055085|ATP binding|ATP-binding cassette (ABC) transporter complex|ATPase activity|ATPase activity_ coupled to transmembrane movement of substances|GTP binding|GTPase activity|hydrolase activity_ acting on acid anhydrides_ catalyzi…	1	1	1	1	1	1	1	1	1	1	1	1	1	1	1	1	1	1	1	1	1	1	1	1	1	1	1	1	1
2	0|1|2	35|49|65|67|80|88|115|127|129|132|164|167|170|172|176|191|195|199|200|204|206|207|208|209|215|216|217|218|219|220|221|222|223|224|225|226|227|228|230|231|232|233|234|235|236|237|239|240|243|245|246|250|251|252|253|255|265|301	HMPREF0786_00405|HMPREF0786_00505|HMPREF0786_00575|HMPREF0786_00755|HMPREF0786_00922|HMPREF0786_01126|HMPREF0786_01161|HMPREF0786_01410|HMPREF0786_01605|HMPREF0786_01652|HMPREF0786_01937|HMPREF0786_01985|HMPREF0786_02088|MCCL_0021|MCCL_0088|MCCL_0110|MCCL_0142|MCCL_0280|MCCL_0294|MCCL_1066|MCCL_1138|MCCL_1163|MCCL_1359|MCCL_1570|MCCL_1614|MCCL_1701|MCCL_1780|MW0018|MW0198|MW0237|MW0621|MW0668|MW1…	|COG0745TK|COG2197TK|COG2204T|COG3279KT|COG3707T|COG4753T|Response regulator containing a CheY-like receiver domain and an HTH DNA-binding domain|Response regulator containing CheY-like receiver domain and AraC-type DNA-binding domain|Response regulator containing CheY-like receiver_ AAA-type ATPase_ and DNA-binding domains|Response regulator of the LytR/AlgR family|Response regulator with putati…	|arlR|graR|hssR|kdeP|kdpE|lytR|nreC|nsaR|phoP|saeR|saeR'|saeR''|srrA|truncated-arlR|vicR|vraR|yhcR|yycF|ABC transporter ATP-binding protein|alkaline phosphatase synthesis transcriptional regulatory protein|alkaline phosphatase synthesis transcriptional regulatory protein PhoP|Alkaline phosphatase synthesis transcriptional regulatory protein PhoP|alkaline phosphatase synthesis transcriptional regu…	|Amino acid biosynthesis|Biosynthesis of cofactors_ prosthetic groups_ and carriers|Cell envelope|Cellular processes|DNA metabolism|Energy metabolism|Mobile and extrachromosomal element functions|Protein fate|Protein synthesis|Regulatory functions|Signal transduction|Transport and binding proteins|Aromatic amino acid family|Biosynthesis and degradation of murein sacculus and peptidoglycan|Carbohy…	K02479|K02483|K07183|K07658|K07667|K07668|K07694|K07696|K07705|K07720|K07775|K10682|K11630|response regulator NasT|two-component system_ LytT family_ response regulator LytT|two-component system_ NarL family_ response regulator|two-component system_ NarL family_ response regulator NreC|two-component system_ NarL family_ vancomycin resistance associated response regulator VraR|two-component system…	Clustering-based subsystems|Iron acquisition and metabolism|Phosphorus Metabolism|Regulation and Cell signaling|Virulence_ Disease and Defense|Bacteriocins_ ribosomally synthesized antibacterial peptides|Programmed Cell Death and Toxin-antitoxin Systems|Bacitracin_Stress_Response|CBSS-176280.1.peg.1561|Heme__hemin_uptake_and_utilization_systems_in_GramPositives|High_affinity_phosphate_transporter…	|Adherence; Fimbrial|Antiphagocytosis; Serum resistance|Regulation|Regulation; Two-component system|(gi:15600454) algR - alginate biosynthesis regulatory protein AlgR [Pseudomonas aeruginosa PAO1]|(gi:15607897) phoP - phoP [Mycobacterium tuberculosis H37Rv]|(gi:15608043) prrA - hypothetical protein Rv0903c [Mycobacterium tuberculosis H37Rv]|(gi:15608121) mprA - hypothetical protein Rv0981 [Mycoba…	CAC90456|copper resistance protein [Salmonella typhimurium LT2]|DNA-binding response regulator [Streptococcus agalactiae 2603V/R]|DNA-binding response regulator [Streptococcus agalactiae NEM316]|O83532|putative response regulator [Escherichia coli CFT073]|Q06065|Q5NER1|Q668C2|Q81SZ6|RecName: Full=Regulatory protein vanRB|reponse regulator [Enterococcus gallinarum]|response regulator [Enterococcus…	PF00072|PF00196|PF00486|PF03861|PF04397|PF08769|PF12833|GerE|Response_reg|Spo0A_C|Trans_reg_C	GO:0000156|GO:0000160|GO:0003677|GO:0003700|GO:0005509|GO:0005622|GO:0005737|GO:0006355|GO:0042173|GO:0043565|calcium ion binding|cytoplasm|DNA binding|intracellular|regulation of sporulation resulting in formation of a cellular spore|regulation of transcription_ DNA-dependent|sequence-specific DNA binding|sequence-specific DNA binding transcription factor activity|two-component response regulato…	1	1	1	1	1	1	1	1	1	1	1	1	1	1	1	1	1	1	1	1	1	1	1	1	1	1	1	1	1
3	0	67|98|108|117|138|143|195|199|211|229|230|232|233|234|235|236|237|238|240|243|244|245|246|247|248|249|250|251|252|253|254|255|256|257|258|259|260|261|262|263|271|272|276|279|284|286|288|290|292	HMPREF0786_00115|HMPREF0786_00314|HMPREF0786_00365|HMPREF0786_00585|HMPREF0786_01007|HMPREF0786_01085|HMPREF0786_01227|HMPREF0786_01232|HMPREF0786_01311|HMPREF0786_01336|HMPREF0786_01448|HMPREF0786_01560|HMPREF0786_01676|HMPREF0786_02217|MCCL_0090|MCCL_0186|MCCL_0305|MCCL_0412|MCCL_0425|MCCL_0625|MCCL_0816|MCCL_0871|MCCL_1045|MCCL_1151|MCCL_1630|MW0100|MW0892|MW1114|MW1163|MW1456|MW2249|MW2396|MW…	|COG0300R|COG0623I|COG1028IQR|COG4221R|Dehydrogenases with different specificities (related to short-chain alcohol dehydrogenases)|Enoyl-[acyl-carrier-protein] reductase (NADH)|Short-chain alcohol dehydrogenase of unknown specificity|Short-chain dehydrogenases of various substrate specificities	|butA|fabG|fabG1|fabI|gdh|srlD|2 deoxy-D-gluconate 3-dehydrogenase|2_3-butanediol dehydrogenase_ S-alcohol forming_ (R)-acetoin-specific/Acetoin (diacetyl) reductase|2_3-butanediol dehydrogenase_ S-alcohol forming_ (S)-acetoin-specific|3-hydroxybutyrate dehydrogenase|3-ketoacyl-(acyl-carrier-protein) reductase|3-oxoacyl- reductase (acyl-carrier protein)|3-oxoacyl-(acyl carrier protein) reductase-…	|Biosynthesis of cofactors_ prosthetic groups_ and carriers|Cellular processes|Central intermediary metabolism|DNA metabolism|Energy metabolism|Fatty acid and phospholipid metabolism|Protein fate|Adaptations to atypical conditions|Aerobic|Biosynthesis|Degradation|DNA replication_ recombination_ and repair|Electron transport|Enzymes of unknown specificity|Fermentation|Protein and peptide secretion…	K00019|K00034|K00059|K00068|K00208|K00540|K03366|K07124|(R_R)-butanediol dehydrogenase / diacetyl reductase [EC:1.1.1.4 1.1.1.303]|3-hydroxybutyrate dehydrogenase [EC:1.1.1.30]|3-oxoacyl-[acyl-carrier protein] reductase [EC:1.1.1.100]|enoyl-[acyl-carrier protein] reductase I [EC:1.3.1.9]|glucose 1-dehydrogenase [EC:1.1.1.47]|sorbitol-6-phosphate 2-dehydrogenase [EC:1.1.1.140]	Carbohydrates|Cell Wall and Capsule|Clustering-based subsystems|Fatty Acids_ Lipids_ and Isoprenoids|Cell wall of Mycobacteria|Central carbohydrate metabolism|Fatty acid metabolic cluster|Fatty acids|Fermentation|Monosaccharides|Two related proteases|Acetoin__butanediol_metabolism|CBSS-246196.1.peg.364|CBSS-257314.1.peg.676|COG1399|D-Galacturonate_and_D-Glucuronate_Utilization|D-gluconate_and_ket…	Antiphagocytosis|Iron uptake; Siderophore|Motility; Chemotaxis; Invasion; Phase variation|(gi:15792655) ptmA - putative oxidoreductase (flagellin modification) [Campylobacter jejuni NCTC 11168]|(gi:26246575) entA - 2_3-dihydro-2_3-dihydroxybenzoate dehydrogenase [Escherichia coli CFT073]|(gi:30962648) bsc1 - bifunctional; ribulose 5-phosphate reductase; CDP-ribitol pyrophosphorylase [Haemophilus …	2_3-dihydroxybenzoate-2_3-dehydrogenase [Bacillus anthracis str. Ames]|2_5-dichloro-2_5-cyclohexadiene-1_4-diol dehydrogenase [Xylella fastidiosa 9a5c]|3-ketoacyl- acyl-carrier-protein reductase [Escherichia coli CFT073]|BMEII0080|oxidoreductase [Streptomyces coelicolor A3 2 ]|oxidoreductase [Xylella fastidiosa 9a5c]|P15047|P39071|	PF00106|PF01370|adh_short|Epimerase	GO:0003824|GO:0008152|GO:0016491|GO:0044237|GO:0050662|catalytic activity|cellular metabolic process|coenzyme binding|metabolic process|oxidoreductase activity	1	1	1	1	1	1	1	1	1	1	1	1	1	1	1	1	1	1	1	1	1	1	1	1	1	1	1	1	1
4	0|1	30|115|136|337|345|370|401|410|424|437|438|439|441|443|444|445|449|450|451|452|453|454|455|456|457|458|459|460|461|462|463|464|465|466|467|468|471|472|474|475|477|478|480|481|482|483|484|486|487|488|489|490|491|493|494|495|496|497|498|499|501|506|523|542|544|546|551|553|558|569	HMPREF0786_00418|HMPREF0786_00745|HMPREF0786_00758|HMPREF0786_01072|HMPREF0786_01198|HMPREF0786_01216|HMPREF0786_01331|HMPREF0786_01363|HMPREF0786_01432|HMPREF0786_01878|HMPREF0786_01883|HMPREF0786_02244|MCCL_0079|MCCL_0288|MCCL_0329|MCCL_0990|MCCL_1346|MCCL_1363|MCCL_1839|MCCL_1840|MW0539|MW1220|MW1326|MW1625|MW1640|MW2237|MW2362|MW2374|MW2522|MW2554|NWMN_0547|NWMN_1245|NWMN_1347|NWMN_1575|NWMN_…	|COG0531E|COG0833E|COG1113E|Amino acid transporters|Gamma-aminobutyrate permease and related permeases	|aapA|arcD|arcD1|arcD3|cycA|lysP|amino acid ABC transporter|amino acid ABC transporter-like protein|amino acid permease|Amino acid permease|amino acid permease family protein|amino acid permease homolog|amino acid permease protein|amino acid permease-associated region|amino acid transporter|Amino acid transporter|amino acid transporter permease|amino acid/polyamine permease homolog|APC family ami…	|Amino acid biosynthesis|Fatty acid and phospholipid metabolism|Protein fate|Purines_ pyrimidines_ nucleosides_ and nucleotides|Transport and binding proteins|Amino acids_ peptides and amines|Aspartate family|Degradation|Degradation of proteins_ peptides_ and glycopeptides|Purine ribonucleotide biosynthesis|amino acid ABC transporter homolog|amino acid ABC transporter-like protein|amino acid perm…	K03293|K03294|K03756|K03758|K11737|amino acid transporter_ AAT family|arginine:ornithine antiporter|basic amino acid/polyamine antiporter_ APA family|D-serine/D-alanine/glycine transporter|putrescine:ornithine antiporter	Amino Acids and Derivatives|Carbohydrates|Clustering-based subsystems|Alanine_ serine_ and glycine|Arginine; urea cycle_ polyamines|Central carbohydrate metabolism|Lysine_ threonine_ methionine_ and cysteine|Proline and 4-hydroxyproline|Arginine_and_Ornithine_Degradation|Arginine_Deiminase_Pathway|Glycine_and_Serine_Utilization|Polyamine_Metabolism|Proline__4-hydroxyproline_uptake_and_utilization…	|(gi:16764729) orf48 - putative amino acid permease [Salmonella enterica (serovar typhimurium) LT2]|(gi:28316251) orf48 - putative lysin/cadaverin transporter [Escherichia coli 536]	amino acid permease family protein [Enterococcus faecalis V583]|putative amino acid/amine transport protein [Escherichia coli K12]|	PF00324|AA_permease	GO:0006810|GO:0016020|GO:0055085|membrane|transmembrane transport|transport	1	1	1	1	1	1	1	1	1	1	1	1	1	1	1	1	1	1	1	1	1	1	1	1	1	1	1	1	1
5	0	53|67|79|85|110|119|126|131|136|147|156|159|181|197|229|232|235|236|244|247|250|252|253|254|255|256|257|258|259|260|261|262|263|264|265|266|269|270|271|272	MW0071|MW0072|MW0073|MW0186|MW0397|MW0398|MW0399|MW0400|MW0401|MW2406|MW2407|MW2408|NWMN_0042|NWMN_0043|NWMN_0044|NWMN_0045|NWMN_0148|NWMN_0403|NWMN_0404|NWMN_0405|NWMN_0406|NWMN_0407|NWMN_0408|NWMN_0409|NWMN_0410|NWMN_0411|NWMN_0412|NWMN_2379|NWMN_2384|NWMN_2385|SA0092|SA0093|SA0094|SA0095|SA0096|SA0203|SA0396|SA0397|SA0398|SA0399|SA0400|SA0401|SA0402|SA0403|SA0404|SA0405|SA2269|SA2273|SA2274|SA…	|	|lpl1|lpl10|lpl11|lpl12|lpl13|lpl14|lpl1nm|lpl2|lpl2nm|lpl3|lpl3nm|lpl4|lpl4nm|lpl5|lpl5nm|lpl6|lpl6nm|lpl7|lpl7nm|lpl8|lpl8nm|lpl9|lpl9nm|lipoprotein|putative lipoprotein|putative lipoprotein_ truncated|putative tandem lipoprotein|staphyloccoccus tandem lipoprotein|staphylococcal tandem lipoprotein|staphylococcus tandem lipoprotein|tandem lipoprotein	|Amino acid biosynthesis|Cell envelope|Biosynthesis and degradation of surface polysaccharides and lipopolysaccharides|Serine family|lipoprotein|lipoprotein_ putative|putative exported protein|putative lipoprotein|putative membrane protein|SERA antigen/papain-like proteinase|staphylococcal tandem lipoprotein|staphylococcus tandem lipoprotein|staphylococcus tandem lipoproteins|Staphylococcus tande…	|	|	|	|	PF04507|	|	0	1	1	1	1	1	1	1	1	1	1	1	1	1	1	1	1	0	0	0	1	1	1	0	1	0	0	0	0
6	0	294|295|297|299|300|301|312|318|320|331|343|345|346|347|348|349|350|352|354|362|366|444|450|451|452|453|454|455|456|458|459|462|486|487|488|542|552|553|554|561|563|564|565|568|569|582|583|584|585|587|588|592|606|607|609|611|613|873|876|883|884|888|905	HMPREF0786_00504|HMPREF0786_00574|HMPREF0786_00754|HMPREF0786_01127|HMPREF0786_01409|HMPREF0786_01604|HMPREF0786_01651|HMPREF0786_01938|HMPREF0786_01984|MCCL_0022|MCCL_0089|MCCL_0281|MCCL_0636|MCCL_1065|MCCL_1137|MCCL_1358|MCCL_1698|MW0019|MW0622|MW0667|MW1304|MW1445|MW1636|MW2002|MW2283|MW2544|NWMN_0018|NWMN_0629|NWMN_0674|NWMN_1327|NWMN_1399|NWMN_1585|NWMN_1983|NWMN_2264|NWMN_2523|SA0018|SA0067…	|COG0642T|COG2205T|COG5002T|Osmosensitive K+ channel histidine kinase|Signal transduction histidine kinase	|arlS|graS|hssS|kdpD|nsaS|phoR|saeS|srrB|vicK|yycG|alkaline phosphatase synthesis sensor protein|alkaline phosphatase synthesis sensor protein PhoR|ATPase domain-containing protein|heme sensor protein HssS|hemin sensor histidine kinase|histidine kinase|histidine kinase protein|histidine protein kinase|histidine protein kinase SaeS|integral membrane sensor signal transduction histidine kinase|mult…	|Amino acid biosynthesis|Cellular processes|Central intermediary metabolism|Energy metabolism|Protein fate|Protein synthesis|Regulatory functions|Signal transduction|Transport and binding proteins|Adaptations to atypical conditions|Aromatic amino acid family|Carbohydrates_ organic alcohols_ and acids|DNA interactions|Electron transport|Pathogenesis|Protein interactions|Protein modification and re…	K00936|K02484|K07636|K07646|K07651|K07652|K10681|K11629|two-component system_ OmpR family_ bacitracin resistance sensor histidine kinase BceS [EC:2.7.13.3]|two-component system_ OmpR family_ phosphate regulon sensor histidine kinase PhoR [EC:2.7.13.3]|two-component system_ OmpR family_ sensor histidine kinase KdpD [EC:2.7.13.3]|two-component system_ OmpR family_ sensor histidine kinase ResE [EC:2…	Clustering-based subsystems|Iron acquisition and metabolism|Phosphorus Metabolism|Potassium metabolism|Regulation and Cell signaling|Virulence_ Disease and Defense|Bacteriocins_ ribosomally synthesized antibacterial peptides|Phosphate metabolism|Bacitracin_Stress_Response|Heme__hemin_uptake_and_utilization_systems_in_GramPositives|High_affinity_phosphate_transporter_and_control_of_PHO_regulon|P_u…	|Adherence; Twitching motility|Regulation; Two-component system|(gi:15599742) pilS - two-component sensor PilS [Pseudomonas aeruginosa PAO1]|(gi:16120593) YPO0256 - two-component sensor/regulator [Yersinia pestis CO92]|(gi:16764453) copS - Copper resistance; histidine kinase [Salmonella enterica (serovar typhimurium) LT2]|(gi:16764585) phoQ - sensory kinase protein in two-component regulatory sys…	Q668C3|Q81SZ5|sensor histidine kinase [Streptococcus agalactiae 2603V/R]|sensor histidine kinase [Streptococcus agalactiae NEM316]|sensor-histidine kinase [Enterococcus gallinarum]|sensor-histidine kinase VanSc [Enterococcus gallinarum]|VanSc-2 [Enterococcus casseliflavus]|VanSD [Enterococcus gallinarum]|VanSD5 [Enterococcus faecium]|VanSE [Enterococcus faecalis]|	PF00512|PF00672|PF00989|PF02518|PF02702|PF08448|HAMP|HATPase_c|HisKA|KdpD|PAS	GO:0000155|GO:0000160|GO:0004673|GO:0004871|GO:0005524|GO:0006355|GO:0007165|GO:0016020|GO:0016021|ATP binding|integral to membrane|membrane|protein histidine kinase activity|regulation of transcription_ DNA-dependent|signal transducer activity|signal transduction|two-component sensor activity|two-component signal transduction system (phosphorelay)	1	1	1	1	1	1	1	1	1	1	1	1	1	1	1	1	1	1	1	1	1	1	1	1	1	1	1	1	1
7	0|1|2	38|40|46|59|87|116|142|143|144|145|152|154|155|156|157|158|161|162|163|165|177|181|186|187|191|214|223|225|235|240|241|244|248|253|254|255|256|257|258|260|262|263|264|265|266|267|268|270|271|272|274|278|285|295|296|299|303|315|316|322|323|326|327|328|331|332|333|334|335|337|341|344|347|355|357|497|618|654|659|667|683|690|697|704|707|719|732	HMPREF0786_01049|HMPREF0786_01053|HMPREF0786_01299|HMPREF0786_01391|HMPREF0786_01463|HMPREF0786_01803|HMPREF0786_01943|HMPREF0786_02032|MCCL_0055|MCCL_0506|MCCL_1750|MCCL_1811|MW0257|MW0419|MW0627|MW0717|MW2217|MW2222|MW2465|MW2487|MW2565|NWMN_0218|NWMN_0429|NWMN_0634|NWMN_0724|NWMN_2199|NWMN_2203|NWMN_2443|NWMN_2466|NWMN_2543|SA0270|SA0423|SA0620|SA0710|SA2093|SA2097|SA2332|SA2353|SA2437|SAAV_00…	|COG1388M|COG1705NU|COG3942R|FOG: LysM repeat|Muramidase (flagellum-specific)|Surface antigen	|oatA|sceB|sle1|ssaA|traG|ABC transporter|autolysin|autolysin (N-acetylmuramoyl-L-alanine amidase|Autolysin precursor|CHAP domain protein|CHAP domain-contain protein|CHAP domain-containing protein|exported secretory antigen precursor|LysM domain protein|LysM domain-containing protein|LysM family autolysin|N-acetylmuramoyl-L-alanine amidase|N-acetylmuramoyl-L-alanine amidase AAA precursor|N-acetyl…	|Cell envelope|Cellular processes|Energy metabolism|Mobile and extrachromosomal element functions|Protein fate|Biosynthesis and degradation of murein sacculus and peptidoglycan|Biosynthesis and degradation of surface polysaccharides and lipopolysaccharides|Degradation of proteins_ peptides_ and glycopeptides|Detoxification|Domain|Fermentation|Pathogenesis|Plasmid functions|Protein and peptide sec…	K01238|K01446|N-acetylmuramoyl-L-alanine amidase [EC:3.5.1.28]	|	Adherence|Invasion|(gi:15902008) cbpD - choline binding protein D [Streptococcus pneumoniae TIGR4]|(gi:16802625) iap - P60 extracellular protein_ invasion associated protein Iap [Listeria monocytogenes (serovar 1/2a) EGD-e]	endolysin [Enterococcus faecalis V583]|putative transfer protein [Streptococcus mutans UA159]|secretory antigen SsaA-like protein [Staphylococcus epidermidis ATCC 12228]|TraG-related protein [Bifidobacterium longum NCC2705]|	PF01476|PF01832|PF05257|PF06737|Glucosaminidase|LysM|Transglycosylas	GO:0004040|GO:0005576|GO:0009253|GO:0016998|amidase activity|cell wall macromolecule catabolic process|extracellular region|peptidoglycan catabolic process	1	1	1	1	1	1	1	1	1	1	1	1	1	1	1	1	1	1	1	1	1	1	1	1	1	1	1	1	1
8	0	46|48|72|286|298|308|309|310|311|312|313|316|330|341|342|343|344|345|368|437|439|440|442|446|448|449|450|452|453|454|465|467|468|471|472|473|474|481|503|506|546|553|799|800|802	HMPREF0786_00086|HMPREF0786_00197|HMPREF0786_00598|HMPREF0786_01143|HMPREF0786_01170|HMPREF0786_01368|HMPREF0786_01746|HMPREF0786_01860|HMPREF0786_02041|HMPREF0786_02254|HMPREF0786_02255|MCCL_0099|MCCL_0165|MCCL_0515|MCCL_0597|MCCL_0713|MCCL_1340|MCCL_1686|MW0356|MW0549|MW0726|MW0852|MW0979|MW1471|MW2294|MW2322|NWMN_0371|NWMN_0557|NWMN_0732|NWMN_0841|NWMN_0962|NWMN_1424|NWMN_2274|NWMN_2300|SA0365…	|COG0446R|COG0492O|COG1249C|COG1251C|COG3634O|Alkyl hydroperoxide reductase_ large subunit|NAD(P)H-nitrite reductase|Pyruvate/2-oxoglutarate dehydrogenase complex_ dihydrolipoamide dehydrogenase (E3) component_ and related enzymes|Thioredoxin reductase|Uncharacterized NAD(FAD)-dependent dehydrogenases	|ahpF|bfmBC|cdr|lpdA|nasD|nirB|pdhD|trxB|trxB1|trxB2|2-oxoisovalerate dehydrogenase_ E3 component_ lipoamide dehydrogenase|acetoin dehydrogenase_ E3 component_ dihydrolipoamide dehydrogenase|alkyl hydroperoxide reductase (large subunit) and NADH dehydrogenase homolog|Alkyl hydroperoxide reductase protein F|alkyl hydroperoxide reductase subunit F|alkyl hydroperoxide reductase_ F subunit|alkyl hydr…	|Cellular processes|Central intermediary metabolism|Energy metabolism|Protein fate|Purines_ pyrimidines_ nucleosides_ and nucleotides|Regulatory functions|Transport and binding proteins|2'-Deoxyribonucleotide metabolism|Adaptations to atypical conditions|Anaerobic|Cations and iron carrying compounds|Detoxification|Electron transport|Enzymes of unknown specificity|Nitrogen metabolism|Protein foldi…	K00359|K00362|K00382|K00383|K00384|K00520|K03387|K08255|alkyl hydroperoxide reductase subunit F [EC:1.6.4.-]|CoA-disulfide reductase [EC:1.8.1.14]|dihydrolipoamide dehydrogenase [EC:1.8.1.4]|glutathione reductase (NADPH) [EC:1.8.1.7]|mercuric reductase [EC:1.16.1.1]|NADH oxidase [EC:1.6.-.-]|nitrite reductase (NAD(P)H) large subunit [EC:1.7.1.4]|thioredoxin reductase (NADPH) [EC:1.8.1.9]	Amino Acids and Derivatives|Carbohydrates|Clustering-based subsystems|Cofactors_ Vitamins_ Prosthetic Groups_ Pigments|Miscellaneous|Nitrogen Metabolism|Nucleosides and Nucleotides|Protein Metabolism|RNA Metabolism|Stress Response|Sulfur Metabolism|Virulence_ Disease and Defense|Alanine_ serine_ and glycine|Branched-chain amino acids|Central carbohydrate metabolism|CO2 fixation|Fermentation|Folat…	|	HP0825|pyridine nucleotide-disulfide oxidoreductase [Streptococcus agalactiae 2603V/R]|pyridine nucleotide-disulfide oxidoreductase [Streptococcus agalactiae NEM316]|thioredoxin reductase [Salmonella enterica subsp. enterica serovar Typhimurium str. LT2]|thioredoxin reductase [Streptomyces coelicolor A3 2 ]|	PF00070|PF00403|PF00581|PF00890|PF01077|PF02852|PF03460|PF04324|PF07992|FAD_binding_2|HMA|NIR_SIR|NIR_SIR_ferr|Pyr_redox|Pyr_redox_dim	GO:0005737|GO:0009055|GO:0016491|GO:0020037|GO:0030001|GO:0045454|GO:0046872|GO:0050660|GO:0051536|GO:0055114|cell redox homeostasis|cytoplasm|electron carrier activity|flavin adenine dinucleotide binding|heme binding|iron-sulfur cluster binding|metal ion binding|metal ion transport|oxidation-reduction process|oxidoreductase activity	1	1	1	1	1	1	1	1	1	1	1	1	1	1	1	1	1	1	1	1	1	1	1	1	1	1	1	1	1
9	0	96|257|266|272|293|303|304|309|311|313|314|315|316|317|318|319|320|321|322|323|324|327|330|331|332|333|334|336|337|340|341|342|343	HMPREF0786_00236|HMPREF0786_00944|HMPREF0786_00945|HMPREF0786_01927|HMPREF0786_01928|HMPREF0786_02275|MCCL_0167|MCCL_0168|MCCL_1822|MCCL_1837|MCCL_1838|MW0086|MW0087|MW0574|MW0610|MW0611|MW0695|MW0696|MW1016|MW2101|MW2102|NWMN_0057|NWMN_0058|NWMN_0582|NWMN_0617|NWMN_0618|NWMN_0702|NWMN_0703|NWMN_1045|NWMN_2076|NWMN_2077|SA0109|SA0110|SA0567|SA0603|SA0604|SA0688|SA0689|SA0981|SA1977|SA1978|SAAV_00…	|COG0609P|COG4605P|COG4606P|COG4779P|ABC-type enterobactin transport system_ permease component|ABC-type enterochelin transport system_ permease component|ABC-type Fe3+-siderophore transport system_ permease component	|fhuB|fhuD|fhuG|htsB|htsC|isdF|sirB|sirC|sstA|sstB|ABC transporter_ iron chelate uptake transporter family_ permease protein|ABC-type cobalamin Fe3+-siderophores transport system permease component|ABC-type Fe3+-siderophore transport system_ permease 2 component|ABC-type Fe3+-siderophore transport system_ permease component|cell wall anchor domain-containing protein|cobalamin Fe3+-siderophores AB…	|Cell envelope|Cellular processes|Central intermediary metabolism|Energy metabolism|Regulatory functions|Transport and binding proteins|Amino acids_ peptides and amines|Cations and iron carrying compounds|Electron transport|Nitrogen metabolism|Pathogenesis|ABC transporter_ iron chelate uptake transporter (FeCT) family_ permease protein|ABC-type cobalamin/Fe3+-siderophores transport systems_ perme…	K02015|iron complex transport system permease protein	Iron acquisition and metabolism|Siderophores|Heme__hemin_uptake_and_utilization_systems_in_GramPositives|Iron_acquisition_in_Streptococcus|Siderophore_Anthrachelin|Siderophore_Staphylobactin|Heme ABC type transporter HtsABC_ permease protein HtsB|Heme ABC type transporter HtsABC_ permease protein HtsC|Heme transporter IsdDEF_ permease component IsdF|Iron compound ABC uptake transporter permease p…	|Iron uptake; Heme uptake|Iron uptake; Siderophore|(gi:15808723) fecD - FecD [Shigella flexneri (serotype 2a) YSH6000]|(gi:15808724) fecC - FecC [Shigella flexneri (serotype 2a) YSH6000]|(gi:21282745) isdF - ORFID:MW1016~hypothetical protein_ similar to ferrichrome ABC transporter [Staphylococcus aureus MW2]|(gi:26246569) fepD - Ferric enterobactin transport system permease protein fepD [Escheric…	BMEII0536|ferrichrome ABC transporter permease [Staphylococcus aureus subsp. aureus Mu50]|ferrichrome transport permease [Staphylococcus aureus subsp. aureus Mu50]|iron compound ABC transporter_ permease protein [Bacillus anthracis str. Ames]|KpLE2 phage-like element; iron-dicitrate transporter subunit [Escherichia coli K12]|lipoprotein [Staphylococcus aureus subsp. aureus Mu50]|lipoprotein [Stap…	PF01032|FecCD	GO:0005215|GO:0016020|membrane|transporter activity	1	1	1	1	1	1	1	1	1	1	1	1	1	1	1	1	1	1	1	1	1	1	1	1	1	1	1	1	1
10	0|1	34|58|137|156|166|197|211|236|248|392|431|440|441|442|444|445|446|447|449|451|452|453|456|457|458|459|460|461|462|463|464|465|466|467|469|471|472|473|474|475|477|478|479|480|481|482|483|486|501|504|505|513|591|616|630|637|642|644|653|654|657|658|682|683|696	HMPREF0786_00789|HMPREF0786_00935|HMPREF0786_00937|HMPREF0786_01116|HMPREF0786_01186|HMPREF0786_01207|HMPREF0786_01380|HMPREF0786_01455|HMPREF0786_01562|MCCL_0317|MCCL_0398|MCCL_0422|MW0079|MW0111|MW0250|MW1325|MW2093|MW2095|MW2273|MW2337|MW2368|NWMN_0048|NWMN_0081|NWMN_0208|NWMN_1346|NWMN_2068|NWMN_2070|NWMN_2253|NWMN_2314|NWMN_2343|SA0099|SA0132|SA0263|SA1269|SA1970|SA1972|SA2142|SA2203|SA2233|…	|COG0477GEPR|COG2211G|COG2271G|COG2807P|COG2814G|Arabinose efflux permease|Cyanate permease|Na+/melibiose symporter and related transporters|Permeases of the major facilitator superfamily|Sugar phosphate permease	|qacA|tet|antibiotic resistance-related transmembrane efflux protein|drug resistance MFS transporter_ drug:H+ antiporter-1 family|drug resistance transporter EmrB/QacA subfamily protein|drug resistance transporter EmrB/QacA subfamily protein homolog|drug resistance transporter_ EmrB/QacA family|drug resistance transporter_ EmrB/QacA family protein|Drug resistance transporter_ EmrB/QacA subfamily|…	|Cell envelope|Cellular processes|Energy metabolism|Mobile and extrachromosomal element functions|Transport and binding proteins|Amino acids_ peptides and amines|Carbohydrates_ organic alcohols_ and acids|Cations and iron carrying compounds|Cell adhesion|Plasmid functions|Toxin production and resistance|Antiseptic resistance protein|Blt-like protein|drug resistance efflux protein|drug resistance …	K08167|K08168|K08170|MFS transporter_ DHA2 family_ metal-tetracycline-proton antiporter|MFS transporter_ DHA2 family_ methyl viologen resistance protein SmvA|MFS transporter_ DHA2 family_ multidrug resistance protein	|	|	12723252|17431832|chloramphenicol/florfenicol exporter [Staphylococcus simulans]|drug:proton antiporter [Xylella fastidiosa 9a5c]|efflux protein QacA [Staphylococcus aureus]|integral membrane efflux protein [Streptomyces coelicolor A3 2 ]|LmrB [Bacillus amyloliquefaciens FZB42]|major facilitator transporter [Staphylococcus aureus subsp. aureus JH9]|membrane transporter [Staphylococcus aureus RF12…	PF07690|MFS_1	GO:0016021|GO:0055085|integral to membrane|transmembrane transport	1	1	1	1	1	1	1	1	1	1	1	1	1	1	1	1	1	1	1	1	1	1	1	1	1	1	1	1	1
11	0	31|194|210|213|214|218|220|222|224|225|226|227|228|229|230|231|238|240|244|252|253|263|265|267|268|270|274|275|296|298|307|311|312|313|314|316|318|319|503|504	HMPREF0786_00026|HMPREF0786_01210|HMPREF0786_01211|HMPREF0786_01212|HMPREF0786_01504|HMPREF0786_01505|HMPREF0786_01581|HMPREF0786_01582|HMPREF0786_01583|HMPREF0786_02003|MCCL_0418|MCCL_0474|MCCL_0540|MCCL_0881|MCCL_1462|MCCL_1463|MCCL_1464|MW0114|MW0115|MW0148|MW0417|MW0685|MW0791|MW2369|MW2370|MW2371|NWMN_0084|NWMN_0085|NWMN_0118|NWMN_0427|NWMN_0691|NWMN_0781|NWMN_2344|NWMN_2345|NWMN_2346|SA0135…	|COG0600P|COG1174E|COG1732M|COG2011P|COG3639P|COG4176E|ABC-type metal ion transport system_ permease component|ABC-type nitrate/sulfonate/bicarbonate transport system_ permease component|ABC-type phosphate/phosphonate transport system_ permease component|ABC-type proline/glycine betaine transport system_ permease component|ABC-type proline/glycine betaine transport systems_ permease component|Per…	|opuAC|opuBB|opuBC|opuCb|opuCB|opuCc|opuCC|opuCd|opuCD|phnE|ABC transporter ATP-binding protein|ABC transporter permease|ABC transporter permease protein|ABC transporter_ permease protein|ABC transporter_ permease protein homolog|ABC-type phosphate phosphonate transport system permease component|ABC-type proline glycine betaine transport system permease component|ABC-type transporter periplasmic …	|Cell envelope|Central intermediary metabolism|Transport and binding proteins|Amino acids_ peptides and amines|Anions|Carbohydrates_ organic alcohols_ and acids|Cations and iron carrying compounds|Phosphorus compounds|ABC transporter ATP-binding protein|ABC transporter permease protein|ABC transporter_ permease protein|ABC transporter_ permease protein homolog lmo2418|ABC transporter_ permease pr…	K02001|K02002|K02042|K02050|K02072|K05845|K05846|D-methionine transport system permease protein|glycine betaine/proline transport system permease protein|glycine betaine/proline transport system substrate-binding protein|osmoprotectant transport system permease protein|osmoprotectant transport system substrate-binding protein|phosphonate transport system permease protein|sulfonate/nitrate/taurine…	Amino Acids and Derivatives|Membrane Transport|Stress Response|ABC transporters|Lysine_ threonine_ methionine_ and cysteine|Osmotic stress|ABC_transporter_alkylphosphonate_(TC_3.A.1.9.1)|Choline_and_Betaine_Uptake_and_Betaine_Biosynthesis|Methionine_Biosynthesis|Methionine_Degradation|Glycine betaine ABC transport system_ glycine betaine-binding protein OpuAC|Glycine betaine ABC transport system_…	|	ABC transporter_ permease protein [Enterococcus faecalis V583]|amino acid ABC transporter_ amino acid-binding protein [Streptococcus agalactiae 2603V/R]|amino acid ABC transporter_ permease protein [Streptococcus agalactiae 2603V/R]|	PF00528|PF04069|BPD_transp_1|OpuAC	GO:0005215|GO:0005488|GO:0006810|GO:0016020|binding|membrane|transport|transporter activity	1	1	1	1	1	1	1	1	1	1	1	1	1	1	1	1	1	1	1	1	1	1	1	1	1	1	1	1	1
12	0|1|2	29|36|39|44|45|50|51|58|60|66|75|80|81|83|87|94|102|109|114|130|137|150|163|164|174|185|202|207|221|231|236|241|249|250|289|294|295|296|297|298|302|338|340|344|347|348|351|352|353|358|360|361|366|367|369|370|373|377|382|383|387|389|390|396|400|403|404|405|406|629|674|689	HMPREF0786_00337|HMPREF0786_00580|HMPREF0786_00904|HMPREF0786_01758|MCCL_0230|MCCL_0836|MCCL_0854|MCCL_0901|MCCL_0938|MCCL_1146|MCCL_1545|MW0745|MW1135|MW1442|MW1451|MW1939|MW1951|MW1952|NWMN_0263|NWMN_0361|NWMN_1162|NWMN_1405|NWMN_1814|NWMN_1925|NWMN_1936|SA0051|SA0052|SA0356|SA0762|SA0763|SA1095|SA1328|SA1483|SA1484|SA1810|SA1835|SA1954|SA1955|SA2387|SA2388|SAAV_0337|SAAV_0787|SAAV_0818|SAAV_12…	|COG0582L|COG4974L|Integrase|Site-specific recombinase XerD	|int|tnpA|tnpA-1|tnpA-2|tnpA-3|tnpA1|tnpA2|tnpB|tnpB-1|tnpB-2|tnpB-3|tnpB1|tnpB2|xerC|xerD|bacteriophage integrase|integrase|Integrase|integrase XerD family protein|Integrase_ superantigen-encoding pathogenicity islands SaPI|integrase-like protein|integrase/recombinase|integrase/recombinase XerD|pathogenicity island protein_ integrase|phage family integrase|phage integrase|Phage integrase|phage i…	|DNA metabolism|Energy metabolism|Mobile and extrachromosomal element functions|Protein fate|Protein synthesis|Regulatory functions|Degradation of proteins_ peptides_ and glycopeptides|DNA replication_ recombination_ and repair|Electron transport|Prophage functions|Restriction/modification|Ribosomal proteins: synthesis and modification|Transposon functions|integrase|integrase [imported]|integrase…	K03733|K04763|integrase/recombinase XerC|integrase/recombinase XerD	Phages_ Prophages_ Transposable elements_ Plasmids|Protein Metabolism|Pathogenicity islands|Phages_ Prophages|Protein degradation|Phage_integration_and_excision|Proteasome_bacterial|Staphylococcal_pathogenicity_islands_SaPI|Staphylococcal_phi-Mu50B-like_prophages|Degenerate integrase_ superantigen-encoding pathogenicity islands SaPI|Integrase [SA bacteriophages 11_ Mu50B]|Integrase_ superantigen-…	|Adherence; Invasion|(gi:14594860) int - integrase of Shigella flexneri bacteriophage X [Escherichia coli 536]|(gi:15804200) intL - putative integrase for prophage 933L and the LEE pathogenicity island [Escherichia coli O157:H7 EDL933]|(gi:15808708) intI1 - Tn21 integrase IntI1 [Shigella flexneri (serotype 2a) YSH6000]|(gi:24114228) int - Int [Shigella flexneri (serotype 2a) 301]|(gi:24114927) in…	integrase phage-related protein [Bacillus halodurans C-125]|integrase [Lactococcus lactis subsp. lactis Il1403]|integrase [Staphylococcus aureus subsp. aureus Mu50]|integrase [Staphylococcus epidermidis ATCC 12228]|phage integrase [Salmonella enterica subsp. enterica serovar Typhi str. Ty2]|phage integrase [Streptomyces avermitilis MA-4680]|phage integrase family site specific recombinase [Strept…	PF00589|PF02899|PF02920|Integrase_DNA|Phage_integr_N|Phage_integrase	GO:0003677|GO:0006310|GO:0008907|GO:0015074|DNA binding|DNA integration|DNA recombination|integrase activity	1	1	1	1	1	1	1	1	1	1	1	1	1	1	1	1	1	1	1	1	1	1	1	1	1	1	1	1	1
13	0	86|178|242|264|268|278|293|309|314|315|316|317|318|319|320|321|322|329|330|331|333|335|340|341|342|344|350|363|373|374|384|385|386|388|403|529|530|531|533|534|537|538|868	HMPREF0786_00046|HMPREF0786_00783|HMPREF0786_00784|HMPREF0786_01056|HMPREF0786_01266|HMPREF0786_01316|HMPREF0786_01317|HMPREF0786_01916|HMPREF0786_02066|MCCL_0057|MCCL_0071|MCCL_1592|MW0151|MW0812|MW1665|MW1666|MW1802|MW2224|MW2444|MW2480|NWMN_0121|NWMN_0801|NWMN_1616|NWMN_1617|NWMN_1754|NWMN_2205|NWMN_2422|NWMN_2459|SA0171|SA0791|SA1544|SA1545|SA1679|SA2098|SA2312|SA2346|SAAV_0890|SAAV_1733|SAAV…	|COG0075E|COG0111HE|COG1052CHR|Lactate dehydrogenase and related dehydrogenases|Phosphoglycerate dehydrogenase and related dehydrogenases|Serine-pyruvate aminotransferase/archaeal aspartate aminotransferase	|ddh|fdh|serA|(R)-2-hydroxyacid dehydrogenase|aminotransferase|aminotransferase class V|aminotransferase_ class V|class V aminotransferase|D-3-phosphoglycerate dehydrogenase|D-isomer specific 2-hydroxyacid dehydrogenase|D-isomer specific 2-hydroxyacid dehydrogenase family protein|D-isomer specific 2-hydroxyacid dehydrogenase NAD binding domain-containing protein|D-isomer specific 2-hydroxyacid de…	|Amino acid biosynthesis|Central intermediary metabolism|Energy metabolism|Anaerobic|Aspartate family|Electron transport|Enzymes of unknown specificity|Fermentation|Glycolysis/gluconeogenesis|Methanogenesis|Pentose phosphate pathway|Serine family|TCA cycle|aminotransferase_ class V|D-3-phosphoglycerate dehydrogenase|D-isomer specific 2-hydroxyacid dehydrogenase|D-isomer specific 2-hydroxyacid deh…	K00058|K00122|K00839|K03430|K03778|K04509|K05912|2-aminoethylphosphonate-pyruvate transaminase [EC:2.6.1.37]|aminotransferase [EC:2.6.1.-]|D-3-phosphoglycerate dehydrogenase [EC:1.1.1.95]|D-lactate dehydrogenase [EC:1.1.1.28]|formate dehydrogenase (cytochrome) [EC:1.2.2.1]|formate dehydrogenase [EC:1.2.1.2]	Amino Acids and Derivatives|Carbohydrates|Clustering-based subsystems|Cofactors_ Vitamins_ Prosthetic Groups_ Pigments|Miscellaneous|Respiration|Alanine_ serine_ and glycine|Central carbohydrate metabolism|CO2 fixation|Fermentation|Organic acids|Plant-Prokaryote DOE project|Pyridoxine|CBSS-196620.1.peg.2477|COG0277|Fermentations:_Lactate|Fermentations:_Mixed_acid|Formate_hydrogenase|Glycerate_met…	|	D-lactate dehydrogenase [Amycolatopsis orientalis]|D-lactate dehydrogenase [Enterococcus raffinosus]|D-lactate dehydrogenase [Ruminococcus gauvreauii]|D-specific alpha-keto acid dehydrogenase [Enterococcus faecalis V583]|D-specific alpha-keto acid dehydrogenase [Enterococcus faecium]|D-specific dehydrogenase [Paenibacillus thiaminolyticus]|vancomycin resistance protein [Enterococcus faecium]|VanH…	PF00266|PF00389|PF01842|PF02826|2-Hacid_dh|2-Hacid_dh_C|ACT|Aminotran_5	GO:0008152|GO:0016597|GO:0016616|GO:0048037|GO:0051287|amino acid binding|cofactor binding|metabolic process|NAD binding|oxidoreductase activity_ acting on the CH-OH group of donors_ NAD or NADP as acceptor	1	1	1	1	1	1	1	1	1	1	1	1	1	1	1	1	1	1	1	1	1	1	1	1	1	1	1	1	1
14	0	215|218|220|224|225|226|229|230|231|232|233|237|238|240|241|253|291|305|307|314|342|346|347|351|355	MW0382|MW0383|MW0384|MW0385|MW0386|MW0387|MW0388|MW0389|MW0390|MW0391|MW0394|MW1047|MW1048|MW1049|NWMN_0388|NWMN_0389|NWMN_0390|NWMN_0391|NWMN_0392|NWMN_0393|NWMN_0394|NWMN_0395|NWMN_0396|NWMN_0397|NWMN_0400|NWMN_1075|NWMN_1076|NWMN_1077|SA0382|SA0383|SA0384|SA0385|SA0386|SA0387|SA0388|SA0389|SA0390|SA0393|SA1009|SA1010|SA1011|SA1819|SAAV_0365|SAAV_0366|SAAV_0367|SAAV_0368|SAAV_0369|SAAV_0370|SAA…	|	|set|set1|set10|set10nm|set11|set11nm|set12|set13|set14|set15|set16|set17|set18|set19|set1nm|set2|set20|set21|set22|set23|set24|set25|set26|set2nm|set3|set3nm|set4|set4nm|set5|set5nm|set6|set6nm|set7|set7nm|set8|set8nm|set9|set9nm|tsst-1|tst|Exotoxin 15|exotoxin-like protein|probable exotoxin|superantigen like protein|superantigen-like protein|superantigen-like protein 5|superantigen-like protein…	|Cellular processes|Energy metabolism|Protein synthesis|Regulatory functions|Electron transport|Pathogenesis|Ribosomal proteins: synthesis and modification|Toxin production and resistance|- - exotoxin 10|- - exotoxin 11|- - exotoxin 12|- - exotoxin 13|- - exotoxin 7|- - exotoxin 8|exotoxin|exotoxin 1|exotoxin 1_ putative|exotoxin 10|exotoxin 10 [imported]|exotoxin 11|exotoxin 11 [imported]|exotox…	K11042|K11043|superantigen-like protein|toxic shock syndrome toxin-1	Phages_ Prophages_ Transposable elements_ Plasmids|Pathogenicity islands|Staphylococcal_pathogenicity_islands_SaPI|Toxic shock syndrome toxin 1 (TSST-1)	Toxin; Membrane-acting; Superantigen|(gi:15674408) speG - exotoxin G precursor [Streptococcus pyogenes SF370]|(gi:15674769) speC - pyrogenic exotoxin C precursor_ phage associated [Streptococcus pyogenes SF370]|(gi:15675012) speH - streptococcal exotoxin H precursor [Streptococcus pyogenes SF370]|(gi:15927587) tst - toxic shock syndrome toxin-1 [Staphylococcus aureus N315]|(gi:21910837) speA - ex…	O54462|Q2YVP2|Q9ZFS3|	PF01123|PF02876|PF09199|Stap_Strp_tox_C|Stap_Strp_toxin	GO:0005576|GO:0009405|extracellular region|pathogenesis	0	1	1	1	1	1	1	1	1	1	1	1	1	1	1	1	1	0	0	1	0	0	0	0	0	1	0	0	0
15	0	52|103|122|213|215|247|274|280|281|284|286|290|291|292|293|294|295|296|297|299|301|302|303|304|305|306|309|312|317|318|323|326|328|329|330|331|332|333|334|335|336|337|341|343|344|345|346|347	HMPREF0786_00235|HMPREF0786_00946|HMPREF0786_01035|HMPREF0786_01421|HMPREF0786_02274|MCCL_0133|MCCL_1823|MCCL_1835|MW0088|MW0573|MW0698|MW0921|MW1015|MW1945|MW2103|MW2202|NWMN_0059|NWMN_0581|NWMN_0705|NWMN_0908|NWMN_1044|NWMN_1931|NWMN_2078|NWMN_2185|SA0111|SA0566|SA0691|SA0891|SA0980|SA1979|SA2079|SAAV_0083|SAAV_0573|SAAV_0698|SAAV_1001|SAAV_1099|SAAV_2238|SAAV_2347|SAB0054c|SAB0562|SAB0688|SAB0…	|COG0614P|COG4594P|COG4607P|ABC-type enterochelin transport system_ periplasmic component|ABC-type Fe3+-citrate transport system_ periplasmic component|ABC-type Fe3+-hydroxamate transport system_ periplasmic component	|fecB|fhuD2|htsA|isdE|sirA|sstD|ABC transporter|ABC transporter periplasmic binding protein|ABC-type cobalamin Fe3+-siderophores transport system periplasmic component|ferric hydroxamate receptor|ferric hydroxamate receptor 1|ferrichrome ABC transporter|ferrichrome ABC transporter lipoprotein|ferrichrome-binding lipoprotein precursor|Ferrichrome-binding periplasmic protein precursor|ferrichrome-b…	|Cell envelope|Central intermediary metabolism|Energy metabolism|Transport and binding proteins|Amino acids_ peptides and amines|Carbohydrates_ organic alcohols_ and acids|Cations and iron carrying compounds|Electron transport|Nitrogen metabolism|ferric hydroxamate receptor 1|ferrichrome ABC transporter|ferrichrome ABC transporter lipoprotein|heme ABC transporter_ heme-binding protein IsdE|il~896…	K02016|iron complex transport system substrate-binding protein	Cofactors_ Vitamins_ Prosthetic Groups_ Pigments|Iron acquisition and metabolism|Phages_ Prophages_ Transposable elements_ Plasmids|Pathogenicity islands|Siderophores|Tetrapyrroles|Coenzyme_B12_biosynthesis|Heme__hemin_uptake_and_utilization_systems_in_GramPositives|Iron_acquisition_in_Streptococcus|Siderophore_Anthrachelin|Siderophore_Staphylobactin|Staphylococcal_pathogenicity_islands_SaPI|Ferr…	|Iron uptake; Heme uptake|Iron uptake; Siderophore|(gi:15808725) fecB - FecB [Shigella flexneri (serotype 2a) YSH6000]|(gi:21282744) isdE - ORFID:MW1015~hypothetical protein_ similar to ferrichrome ABC transporter [Staphylococcus aureus MW2]|(gi:26246571) fepB - Ferrienterobactin-binding periplasmic protein precursor [Escherichia coli CFT073]|(gi:26250135) chuT - Putative Periplasmic binding prot…	ferric hydroxamate receptor 1 [Staphylococcus aureus subsp. aureus Mu50]|ferric hydroxamate receptor 1 [Staphylococcus aureus subsp. aureus MW2]|KpLE2 phage-like element; citrate-dependent iron III transport protein ABC superfamily_ peri_bind [Escherichia coli K12]|lipoprotein [Staphylococcus aureus subsp. aureus MW2]|	PF01497|Peripla_BP_2	GO:0005381|GO:0006827|high-affinity iron ion transport|iron ion transmembrane transporter activity	1	1	1	1	1	1	1	1	1	1	1	1	1	1	1	1	1	1	1	1	1	1	1	1	1	1	1	1	1
16	0	40|410|448|450|452|453|457|459|460|461|462|463|466|467|469|472|473|483|484|486|491|500|503|504|507|522|526|527|528|529|530|531|538|567|568|569|578|579|689|2006|2373|2386|2387|2388|2390|2392|2395|2396|2399|2936	HMPREF0786_00048|HMPREF0786_00794|HMPREF0786_00849|HMPREF0786_01376|HMPREF0786_01558|HMPREF0786_02232|MCCL_0560|MCCL_1409|MCCL_1504|MW0153|MW0210|MW0530|MW0814|MW1676|MW1735|MW2528|NWMN_0123|NWMN_0170|NWMN_0538|NWMN_0803|NWMN_1626|NWMN_1686|NWMN_2506|SA0173|SA0226|SA0533|SA0793|SA1554|SA1615|SA2402|SAAV_0147|SAAV_0199|SAAV_0537|SAAV_0893|SAAV_1743|SAAV_1806|SAAV_2675|SAB0119|SAB0173c|SAB0525|SAB0…	|COG0318IQ|COG0365I|COG1020Q|COG1021Q|Acyl-CoA synthetases (AMP-forming)/AMP-acid ligases II|Acyl-coenzyme A synthetases/AMP-(fatty) acid ligases|Non-ribosomal peptide synthetase modules and related proteins|Peptide arylation enzymes	|acs|acsA|acsA1|acsA2|dltA|fadE|memE|menE|vraA|2_3-dihydroxybenzoate-AMP ligase|acetate--CoA ligase|acetate-CoA ligase|acetyl-CoA synthetase|acetyl-CoA synthetase_ putative|acetyl-coenzyme A synthetase|Acetyl-coenzyme A synthetase|acetyl-coenzyme A synthetase (Acetate--CoA ligase) (Acyl-activating enzyme) (Acetyl-CoA synthase)|acyl-CoA synthetase|acyl-CoA synthetase FadE|acyl-CoA synthetase FadE-…	|Biosynthesis of cofactors_ prosthetic groups_ and carriers|Cell envelope|Cellular processes|Central intermediary metabolism|Energy metabolism|Fatty acid and phospholipid metabolism|Protein synthesis|Biosynthesis and degradation of murein sacculus and peptidoglycan|Biosynthesis and degradation of surface polysaccharides and lipopolysaccharides|Degradation|Enzymes of unknown specificity|Fermentati…	K01895|K01897|K01911|K02312|K03367|K04784|2_3-dihydroxybenzoate-AMP ligase [EC:2.7.7.58]|acetyl-CoA synthetase [EC:6.2.1.1]|D-alanine--poly(phosphoribitol) ligase subunit 1 [EC:6.1.1.13]|long-chain acyl-CoA synthetase [EC:6.2.1.3]|O-succinylbenzoic acid--CoA ligase [EC:6.2.1.26]|yersiniabactin nonribosomal peptide synthetase	Amino Acids and Derivatives|Carbohydrates|Cell Wall and Capsule|Cofactors_ Vitamins_ Prosthetic Groups_ Pigments|Fatty Acids_ Lipids_ and Isoprenoids|Metabolism of Aromatic Compounds|Protein Metabolism|Virulence_ Disease and Defense|Biotin|Branched-chain amino acids|Central carbohydrate metabolism|Fatty acids|Gram-Positive cell wall components|Peripheral pathways for catabolism of aromatic compou…	Iron uptake; Siderophore|Iron uptake; Siderophore; Pigment|(gi:15597595) pvdD - pyoverdine synthetase D [Pseudomonas aeruginosa PAO1]|(gi:15599421) pchF - pyochelin synthetase [Pseudomonas aeruginosa PAO1]|(gi:15599424) pchD - pyochelin biosynthesis protein PchD [Pseudomonas aeruginosa PAO1]|(gi:15609517) mbtE - mbtE [Mycobacterium tuberculosis H37Rv]|(gi:16122155) ybtE - yersiniabactin sideropho…	2_3-dihydroxybenzoate-AMP ligase [Bacillus anthracis str. Ames]|2_3-dihydroxybenzoate-AMP ligase component of enterobactin synthase multienzyme complex [Escherichia coli K12]|acyl-CoA synthase [Bacillus anthracis str. Ames]|acyl-CoA synthase [Bacillus cereus ATCC 14579]|BPSL1778|BPSS0584|Glycine-AMP ligase [Bacillus cereus ATCC 14579]|HMWP2 nonribosomal peptide synthetase [Yersinia pestis KIM 10]…	PF00501|PF00550|PF00668|PF07993|PF08415|PF11930|AMP-binding|PP-binding	GO:0003824|GO:0008152|GO:0048037|catalytic activity|cofactor binding|metabolic process	1	1	1	1	1	1	1	1	1	1	1	1	1	1	1	1	1	1	1	1	1	1	1	1	1	1	1	1	1
17	0|1|2	33|34|37|38|39|42|43|44|46|47|48|49|50|52|53|54|55|56|57|59|60|61|63|65|67|68|69|73|77|81|82|83|84|88|89|93|97|98|103|105|113|114|115|117|118|122|124|127|129|131|133|135|162|198|201|205|226|258|261|265|267|273|274|419|442|443|477|502|506|508|521|534|538|547|552|555|558|559|561|563|565|569|571|584	HMPREF0786_01644|MW0034|MW1078|MW1278|MW1295|MW1296|MW1309|MW1864|MW2233|NWMN_0207|NWMN_1106|NWMN_1301|NWMN_1318|NWMN_1319|NWMN_1590|NWMN_1591|NWMN_1656|NWMN_1676|NWMN_1677|NWMN_2083|NWMN_2084|NWMN_2085|NWMN_2214|NWMN_2260|SA1038|SA1222|SAAV_1372|SAAV_1795|SAAV_1796|SACOL0036|SACOL1425|SAHV_1185|SAHV_1378|SAHV_1770|SAHV_1771|SAHV_1772|SAHV_1908|SAOUHSC_00245|SAOUHSC_01161|SAOUHSC_01390|SAOUHSC_01…	|COG3666L|Transposase and inactivated derivatives	|tnp|truncated-SA|truncated-tnp|IS1272 transposase|IS1272_ transposase|putative transposase|putative transposase for IS1272|putative transposase_ truncation|transposase|transposase for IS1272|Transposase for IS1272|transposase IS4 family protein|transposase_ truncation|truncated IS1272 transposase|truncated transposase	|Mobile and extrachromosomal element functions|Domain|Transposon functions|-related_ transposase|conserved domain protein|IS1272_ transposase|IS1272-related_ transposase_ degenerate|transposase|transposase (IS4 family)|Transposase (IS4 family)|transposase for|transposase_ IS4 family|truncated transposase|truncated transposase for	K07487|transposase	|	|	|	PF01609|PF05598|Transposase_11	GO:0003677|GO:0004803|GO:0006313|DNA binding|transposase activity|transposition_ DNA-mediated	1	1	1	1	1	1	1	1	1	1	1	1	1	1	1	1	1	1	1	1	1	1	1	1	1	1	0	1	1
18	0|2	32|34|71|125|250|315|393|394|399|519|583|606|613|614|615|638|692|695|700|704|706|711|715|717|719|720|723|725	HMPREF0786_00123|HMPREF0786_00210|HMPREF0786_00354|HMPREF0786_00664|HMPREF0786_02205|HMPREF0786_02206|MCCL_0632|MCCL_0725|MCCL_0853|MCCL_1236|MCCL_1861|MCCL_1862|MW0502|MW0503|MW0901|MW0992|MW1152|MW1536|NWMN_0509|NWMN_0510|NWMN_0890|NWMN_0974|NWMN_1178|NWMN_1487|SA0505|SA0506|SA0877|SA0959|SA1112|SA1413|SAAV_0510|SAAV_0511|SAAV_0982|SAAV_1075|SAAV_1244|SAAV_1576|SAB0498|SAB0499|SAB0886|SAB0974|S…	|COG0050J|COG0480J|COG0481M|COG0532J|COG1217T|COG4108J|GTPases - translation elongation factors|Membrane GTPase LepA|Peptide chain release factor RF-3|Predicted membrane GTPase involved in stress response|Translation elongation factors (GTPases)|Translation initiation factor 2 (IF-2; GTPase)	|fus|fusA|infB|lepA|prfC|tetM|tuf|tufA|typA|BipA family GTPase|elongation factor G|elongation factor Tu|GTP binding protein protein|GTP-binding elongation factor|GTP-binding elongation factor homologue|GTP-binding elongation factor protein|GTP-binding elongation factor-like protein|GTP-binding protein|GTP-binding protein LepA|GTP-binding protein TypA|GTP-binding protein TypA/BipA|peptide chain re…	|Cellular processes|Energy metabolism|Protein synthesis|Regulatory functions|Transport and binding proteins|Adaptations to atypical conditions|Amino acids_ peptides and amines|Electron transport|Toxin production and resistance|Translation factors|GTP-binding protein LepA|GTP-binding protein TypA|GTP-binding protein TypA/BipA|peptide chain release factor 3|Peptide chain release factor 3 (RF-3)|Tet…	K02355|K02358|K02519|K02837|K03596|K06207|elongation factor EF-G [EC:3.6.5.3]|elongation factor EF-Tu [EC:3.6.5.3]|GTP-binding protein|GTP-binding protein LepA|peptide chain release factor RF-3|translation initiation factor IF-2	Clustering-based subsystems|Miscellaneous|Protein Metabolism|Stress Response|Heat shock|Plant-Prokaryote DOE project|Protein biosynthesis|CBSS-138119.3.peg.2719|CBSS-350688.3.peg.1509|Heat_shock_dnaK_gene_cluster_extended|Iojap|NusA-TFII_Cluster|Translation_elongation_factor_G_family|Translation_elongation_factors_bacterial|Translation_initiation_factors_bacterial|Translation_initiation_factors_e…	|	otrA [Streptomyces rimosus]|RecName: Full=Tetracycline resistance protein tetQ; Short=Tet Q |TetM protein [Clostridium difficile]|tetracycline resistance protein [Bacillus anthracis str. Ames]|tetracycline resistance protein [Bacillus cereus ATCC 10987]|tetracycline resistance protein [Bacillus thuringiensis str. Al Hakam]|tetracycline resistance protein [Clostridiaceae bacterium K10]|tetracyclin…	PF00009|PF00679|PF03143|PF03144|PF03764|PF04760|PF06421|PF11987|EFG_C|EFG_IV|GTP_EFTU|GTP_EFTU_D2|GTP_EFTU_D3|IF2_N	GO:0003743|GO:0003924|GO:0005525|GO:0006413|GTP binding|GTPase activity|translation initiation factor activity|translational initiation	1	1	1	1	1	1	1	1	1	1	1	1	1	1	1	1	1	1	1	1	1	1	1	1	1	1	1	1	1
19	0	62|73|106|163|213|316|337|370|371|372|373|375|376|377|380|382|383|384|385|387|388|389|390|391|392|393|394|395|396|397|425|793	HMPREF0786_00482|HMPREF0786_01086|HMPREF0786_01087|HMPREF0786_01088|HMPREF0786_01381|HMPREF0786_02207|HMPREF0786_02347|HMPREF0786_02348|MCCL_0066|MCCL_0369|MCCL_0378|MCCL_1053|MCCL_1274|MCCL_1786|MCCL_1787|MCCL_1858|MCCL_1859|MCCL_1860|MW0078|MW0504|MW1286|MW2056|MW2057|MW2250|NWMN_0047|NWMN_0511|NWMN_1309|NWMN_2036|NWMN_2037|NWMN_2230|SA0098|SA0507|SA1230|SA1934|SA1935|SA2120|SAAV_0070|SAAV_0512…	|COG0439I|COG0458EF|COG1473R|Biotin carboxylase|Carbamoylphosphate synthase large subunit (split gene in MJ)|Metal-dependent amidase/aminoacylase/carboxypeptidase	|hipO|hmrA|amidase|amidohydrolase|amidohydrolase family protein|amidohydrolase subfamily|amino acid amidohydrolase|aminoacylase|aminobenzoyl-glutamate utilization protein B|carboxypeptidase|hippurate hydrolase|hippurate hydrolase homolog|HmrA|HmrA protein|HmrA protein involved in methicillin resistance / amidohydrolase of M40 family|HmrA protein involved in methicillin resistance/amidohydrolase o…	|Cell envelope|Central intermediary metabolism|Energy metabolism|Protein fate|Protein synthesis|Regulatory functions|Amino acids and amines|Biosynthesis and degradation of murein sacculus and peptidoglycan|Degradation of proteins_ peptides_ and glycopeptides|Electron transport|Enzymes of unknown specificity|Ribosomal proteins: synthesis and modification|Surface structures|amiB|amiB protein_ putat…	K01436|K01451|aminoacylase [EC:3.5.1.14]|hippurate hydrolase [EC:3.5.1.32]	Amino Acids and Derivatives|Virulence_ Disease and Defense|Lysine_ threonine_ methionine_ and cysteine|Resistance to antibiotics and toxic compounds|Lysine_Biosynthesis_DAP_Pathway|Methicillin_resistance_in_Staphylococci|HmrA protein involved in methicillin resistance|N-acetyl-L_L-diaminopimelate deacetylase (EC 3.5.1.47)	|	M20/M25/M40 family peptidase [Enterococcus faecalis V583]|	PF01546|PF02655|PF02786|PF07687|ATP-grasp_3|CPSase_L_D2|M20_dimer|Peptidase_M20	GO:0003824|GO:0005524|GO:0008152|GO:0016787|GO:0046872|ATP binding|catalytic activity|hydrolase activity|metabolic process|metal ion binding	1	1	1	1	1	1	1	1	1	1	1	1	1	1	1	1	1	1	1	1	1	1	1	1	1	1	1	1	1
20	0	86|151|165|255|262|424|426|476|481|485|486|487|489|491|493|508|510|511|522|527|528|530|531|532|533|661|664|674|678|680|685|686|687|689|690|691|692|698|721	HMPREF0786_00518|HMPREF0786_00786|HMPREF0786_01078|HMPREF0786_01079|HMPREF0786_01293|MCCL_0278|MCCL_1016|MCCL_1071|MW0163|MW0218|MW0241|MW1312|MW1668|MW2244|MW2459|NWMN_0133|NWMN_0177|NWMN_0199|NWMN_1333|NWMN_1619|NWMN_2224|NWMN_2437|SA0183|SA0233|SA0255|SA1255|SA1547|SA2114|SA2326|SAAV_0158|SAAV_0208|SAAV_0233|SAAV_1405|SAAV_1736|SAAV_2385|SAAV_2604|SAB0129c|SAB0181c|SAB0204|SAB1277c|SAB1584c|SA…	|COG1263G|COG2190G|Phosphotransferase system IIA components|Phosphotransferase system IIC components_ glucose/maltose/N-acetylglucosamine-specific	|crr|glcA|glcB|glvC|nagE|ptaA|ptsG|glucose-specific enzyme II_ PTS system A component|glucose-specific phosphotransferase enzyme IIA component|glucose-specific phosphotransferase system enzym II_ factor IIB|glucose-specific phosphotransferase system enzyme II_ factor IIA|glucose-specific PTS system IIA component homolog|glucose-specific PTS system IIABC component|glucose-specific PTS transporter …	|Amino acid biosynthesis|Cellular processes|Energy metabolism|Regulatory functions|Signal transduction|Transport and binding proteins|Amino acids_ peptides and amines|Aromatic amino acid family|Carbohydrates_ organic alcohols_ and acids|Protein interactions|PTS|Pyruvate dehydrogenase|Toxin production and resistance|beta-glucoside-specific enzyme II|EII-glucose permease GlcA|glucose-specific phosp…	K02749|K02750|K02755|K02756|K02763|K02764|K02765|K02777|K02778|K02779|K02790|K02791|K02803|K02804|PTS system_ arbutin-like IIB component [EC:2.7.1.69]|PTS system_ arbutin-like IIC component|PTS system_ beta-glucosides-specific IIA component [EC:2.7.1.69]|PTS system_ beta-glucosides-specific IIB component [EC:2.7.1.69]|PTS system_ D-glucosamine-specific IIA component [EC:2.7.1.69]|PTS system_ D-gl…	Carbohydrates|Cell Wall and Capsule|Aminosugars|Capsular and extracellular polysacchrides|Di- and oligosaccharides|Chitin_and_N-acetylglucosamine_utilization|Maltose_and_Maltodextrin_Utilization|Sialic_Acid_Metabolism|Trehalose_Uptake_and_Utilization|PTS system_ glucose-specific IIA component (EC 2.7.1.69)|PTS system_ glucose-specific IIB component (EC 2.7.1.69)|PTS system_ glucose-specific IIC c…	|	PTS system_ IIABC components [Streptococcus agalactiae 2603V/R]|Q9AAQ9|Q9AAZ4|Q9HXN5|	PF00358|PF00367|PF02378|PTS_EIIA_1|PTS_EIIB|PTS_EIIC	GO:0005351|GO:0006810|GO:0008982|GO:0009401|GO:0016020|membrane|phosphoenolpyruvate-dependent sugar phosphotransferase system|protein-N(PI)-phosphohistidine-sugar phosphotransferase activity|sugar:hydrogen symporter activity|transport	1	1	1	1	1	1	1	1	1	1	1	1	1	1	1	1	1	1	1	1	1	1	1	1	1	1	1	1	1
21	0	68|69|82|83|86|105|123|128|139|160|179|180|181|182|183|185|186|187|188|189|190|191|193|194|195|196|197|199|200|201|202|203|204|206|208	HMPREF0786_01119|HMPREF0786_01148|HMPREF0786_01307|HMPREF0786_01347|HMPREF0786_01476|HMPREF0786_01521|HMPREF0786_01522|HMPREF0786_01523|MCCL_0075|MCCL_0420|MW2275|MW2297|MW2474|MW2492|MW2513|NWMN_2255|NWMN_2277|NWMN_2452|NWMN_2471|NWMN_2492|SA2144|SA2165|SA2340|SA2358|SA2379|SAAV_2418|SAAV_2441|SAAV_2619|SAAV_2638|SAAV_2659|SAB2233|SAB2255|SAB2427|SAB2445|SAB2468c|SACOL2349|SACOL2374|SACOL2567|SA…	|COG1309K|Transcriptional regulator	|DNA-binding protein|putative DNA-binding protein|putative transcriptional regulator|putative transcriptional regulator tetR family|putative transcriptional regulator_ TetR family|putative transcriptional regulators|regulatory protein TetR|regulatory protein TetR family|TetR family regulatory protein|TetR family regulatory protein of MDR cluster|TetR family transcriptional regulator|transcription…	|Regulatory functions|DNA interactions|regulatory protein TetR family|regulatory protein_ TetR|TetR family regulatory protein|TetR family transcriptional regulator|transcription regulator|transcription regulator (tetR family) homolog lmo2176|transcription regulator (TetR/AcrR family) BH0719|transcriptional regulator|transcriptional regulator tetR-family|transcriptional regulator TetR-family|trans…	|	Clustering-based subsystems|CBSS-196620.1.peg.2477|TetR family regulatory protein	|	O66635|P95037|	PF00440|TetR_N	GO:0003677|DNA binding	1	1	1	1	1	1	1	1	1	1	1	1	1	1	1	1	1	1	1	1	1	1	1	1	1	1	1	1	1
22	0	44|92|99|129|197|215|234|242|248|259|349|368|371|372|373|375|376|378|379|380|381|382|383|384|385|387|389|390|392|398|420|487|489|492|494|495|496|497|498|499|500|501|502|503|504	HMPREF0786_00548|HMPREF0786_01129|HMPREF0786_01236|HMPREF0786_01237|HMPREF0786_01488|HMPREF0786_01622|HMPREF0786_01809|HMPREF0786_02223|MCCL_0652|MCCL_0676|MCCL_1106|MW0104|MW0519|MW0520|MW0919|MW1348|MW2569|NWMN_0074|NWMN_0526|NWMN_0527|NWMN_0906|NWMN_1369|NWMN_2547|SA0125|SA0522|SA0523|SA1291|SA2441|SAAV_0098|SAAV_0527|SAAV_0528|SAAV_0999|SAAV_1445|SAAV_2718|SAB0069|SAB0514|SAB0515c|SAB0901|SAB…	|COG0438M|Glycosyltransferase	|cap8H|gtfA|tagE|accessory Sec system glycosylation protein GtfA|capsular glycosyltransferase|galactosyl transferase|glycosyl transferase|glycosyl transferase group 1|glycosyl transferase_ group 1|glycosyl transferase_ group 1 family|glycosyl transferase_ group 1 family protein|Glycosyl transferase_ group 1 family protein|glycosyltransferase|lipopolysaccharide biosynthesis protein|lipopolysacchar…	|Cell envelope|Central intermediary metabolism|Energy metabolism|Mobile and extrachromosomal element functions|Protein fate|Protein synthesis|Biosynthesis and degradation of polysaccharides|Biosynthesis and degradation of surface polysaccharides and lipopolysaccharides|Protein modification and repair|Transposon functions|tRNA aminoacylation|accessory Sec system glycosylation protein GtfA|capm pro…	K00689|K00712|K00754|dextransucrase [EC:2.4.1.5]|poly(glycerol-phosphate) alpha-glucosyltransferase [EC:2.4.1.52]	Cell Wall and Capsule|Membrane Transport|Capsular and extracellular polysacchrides|Gram-Positive cell wall components|Protein translocation across cytoplasmic membrane|Exopolysaccharide_Biosynthesis|SecY2-SecA2_Specialized_Transport_System|Teichoic_and_lipoteichoic_acids_biosynthesis|Exopolysaccharide biosynthesis glycosyltransferase EpsF (EC 2.4.1.-)|Glycosyl transferase_ group 1 family protein|…	|Adherence; Endotoxin|Antiphagocytosis|Endotoxin|Intracellular survival; Intracellular entry; Immuno-modulatory activity|(gi:123443284) rfpB - putative galactosyltransferase [Yersinia enterocolitica 8081]|(gi:15677553) rfaK - alpha-1_2-N-acetylglucosamine transferase [Neisseria meningitidis MC58 (serogroup B)]|(gi:15900282) cps4H - capsular polysaccharide biosynthesis protein Cps4H [Streptococcus…	FTT0792|	PF00534|PF09318|Glycos_transf_1	GO:0009058|biosynthetic process	1	1	1	1	1	1	1	1	1	1	1	1	1	1	1	1	1	1	1	1	1	1	1	1	1	1	1	1	1
23	0	111|148|150|333|336|348|349|350|351|353|354|376|383|384|385|386|387|388|389|390|393|395|397|398|441|443|452|453|455|457|458|459|460|464|468|469|483	HMPREF0786_00147|HMPREF0786_01318|HMPREF0786_01319|HMPREF0786_01826|HMPREF0786_02004|HMPREF0786_02175|MCCL_0180|MCCL_0475|MCCL_1427|MCCL_1585|MCCL_1894|MW0473|MW0686|MW0933|MW2481|MW2596|NWMN_0052|NWMN_0480|NWMN_0692|NWMN_0919|NWMN_2460|NWMN_2575|SA0104|SA0476|SA0679|SA0902|SA2347|SA2469|SAAV_0075|SAAV_0479|SAAV_0685|SAAV_1014|SAAV_2626|SAAV_2750|SAB0047|SAB0468c|SAB0673|SAB0917c|SAB2433c|SACOL00…	|COG0079E|COG0436E|COG1167KE|COG1168E|Aspartate/tyrosine/aromatic aminotransferase|Bifunctional PLP-dependent enzyme with beta-cystathionase and maltose regulon repressor activities|Histidinol-phosphate/aromatic aminotransferase and cobyric acid decarboxylase|Transcriptional regulators containing a DNA-binding HTH domain and an aminotransferase domain (MocR family) and their eukaryotic orthologs	|hisC|hisC1|hisC2|aminotransferase|aminotransferase class I and II|aminotransferase_ class I|aminotransferase_ class I and II|aromatic amino acid transferase|aspartate aminotransferase|Aspartate aminotransferase|Biosynthetic Aromatic amino acid aminotransferase beta|GntR family regulatory protein|GntR family transcription regulator|GntR family transcriptional regulator|HisC protein|HisC-like prot…	|Amino acid biosynthesis|Central intermediary metabolism|Fatty acid and phospholipid metabolism|Regulatory functions|Aromatic amino acid family|Aspartate family|Degradation|DNA interactions|Enzymes of unknown specificity|Histidine family|aminotransferase class I and II|aminotransferase_ class I|aminotransferase_ class I and II|aminotransferase_ classes I and II family|aminotransferase_ classes I …	K00375|K00817|K00841|K14155|aminotransferase [EC:2.6.1.-]|cystathione beta-lyase [EC:4.4.1.8]|GntR family transcriptional regulator / MocR family aminotransferase|histidinol-phosphate aminotransferase [EC:2.6.1.9]	Amino Acids and Derivatives|Clustering-based subsystems|Cofactors_ Vitamins_ Prosthetic Groups_ Pigments|Metabolism of Aromatic Compounds|Miscellaneous|Aromatic amino acids and derivatives|Folate and pterines|Glutamine_ glutamate_ aspartate_ asparagine; ammonia assimilation|Histidine Metabolism|Lysine_ threonine_ methionine_ and cysteine|Metabolism of central aromatic intermediates|Plant-Prokaryo…	|Adherence; Phase variation|(gi:15792755) Cj1437c - putative aminotransferase [Campylobacter jejuni NCTC 11168]|(gi:23954287) orf70 - hypothetical protein [Escherichia coli 536]	GntR family transcriptional regulator [Streptococcus agalactiae 2603V/R]|GntR family transcriptional regulator [Streptococcus agalactiae NEM316]|putative aminotransferase [Escherichia coli CFT073]|putative aspartate amino transferase [Kluyvera ascorbata]|	PF00155|PF00392|Aminotran_1_2|GntR	GO:0003700|GO:0005622|GO:0006355|GO:0009058|GO:0016769|GO:0030170|biosynthetic process|intracellular|pyridoxal phosphate binding|regulation of transcription_ DNA-dependent|sequence-specific DNA binding transcription factor activity|transferase activity_ transferring nitrogenous groups	1	1	1	1	1	1	1	1	1	1	1	1	1	1	1	1	1	1	1	1	1	1	1	1	1	1	1	1	1
24	0	234|287|407|455|457|458|459|461|473|474|475|476|478|482|491|494|495|496|497|509|513	HMPREF0786_01260|HMPREF0786_01264|HMPREF0786_01308|HMPREF0786_01309|HMPREF0786_01383|HMPREF0786_02122|HMPREF0786_02337|MCCL_0158|MCCL_0390|MCCL_0582|MCCL_1656|MW0142|MW1861|MW2046|MW2475|MW2532|NWMN_0113|NWMN_1858|NWMN_2026|NWMN_2454|NWMN_2510|SA0162|SA1736|SA1924|SA2341|SA2406|SAAV_0135|SAAV_1988|SAAV_2177|SAAV_2620|SAB0108|SAB1857|SAB2006c|SAB2428c|SAB2487c|SACOL0154|SACOL1984|SACOL2114|SACOL25…	|COG1012C|NAD-dependent aldehyde dehydrogenases	|aldA|aldA-1|aldA-2|aldA1|aldA2|aldH|aldH1|aldH2|betB|cudA|gabD|gbsA|rocA|1-pyrroline-5-carboxylate dehydrogenase|1-pyrroline-5-carboxylate dehydrogenase (P5Cdehydrogenase)|acetaldehyde dehydrogenase 2|aldehyde dehdydrogenase|aldehyde dehydrogenase|Aldehyde dehydrogenase|aldehyde dehydrogenase (NAD(+))|aldehyde dehydrogenase 3h1|aldehyde dehydrogenase A|aldehyde dehydrogenase A (Lactaldehyde dehy…	|Cellular processes|Central intermediary metabolism|Energy metabolism|Adaptations to atypical conditions|Amino acids and amines|Electron transport|Fermentation|Glycolysis/gluconeogenesis|TCA cycle|acetaldehyde dehydrogenase 2 (acetaldehyde dehydrogenaseii) (acdh-ii)|aldehyde dehydrogenase|aldehyde dehydrogenase (NAD) family protein|aldehyde dehydrogenase [imported]|aldehyde dehydrogenase A|aldehy…	K00128|K00130|K00135|K00294|K07248|1-pyrroline-5-carboxylate dehydrogenase [EC:1.5.1.12]|aldehyde dehydrogenase (NAD+) [EC:1.2.1.3]|betaine-aldehyde dehydrogenase [EC:1.2.1.8]|lactaldehyde dehydrogenase / glycolaldehyde dehydrogenase [EC:1.2.1.22 1.2.1.21]|succinate-semialdehyde dehydrogenase (NADP+) [EC:1.2.1.16]	Amino Acids and Derivatives|Carbohydrates|Clustering-based subsystems|Fatty Acids_ Lipids_ and Isoprenoids|Miscellaneous|Stress Response|Arginine; urea cycle_ polyamines|Central carbohydrate metabolism|Monosaccharides|Osmotic stress|Phospholipids|Plant-Prokaryote DOE project|Proline and 4-hydroxyproline|Arginine_and_Ornithine_Degradation|CBSS-196620.1.peg.2477|Choline_and_Betaine_Uptake_and_Betai…	|(gi:15640836) aldA - aldehyde dehydrogenase [Vibrio cholerae N16961]	4-hydroxyphenylacetate catabolism [Salmonella enterica subsp. enterica serovar Typhimurium str. LT2]|aldehyde dehydrogenase family protein [Pseudomonas putida KT2440]|bifunctional in plasma membrane proline dehydrogenase and pyrroline-5-carboxylate dehydrogenase OR in cytoplasm a transcriptional repressor [Salmonella typhimurium LT2]|trifunctional transcriptional regulator/proline dehydrogenase/p…	PF00171|Aldedh	GO:0008152|GO:0016491|GO:0055114|metabolic process|oxidation-reduction process|oxidoreductase activity	1	1	1	1	1	1	1	1	1	1	1	1	1	1	1	1	1	1	1	1	1	1	1	1	1	1	1	1	1
25	0	275|276|277|278|279|281|293|301|302|303|305|310|311|358|359|362	HMPREF0786_00583|HMPREF0786_00841|HMPREF0786_01982|HMPREF0786_02257|MCCL_0460|MCCL_1149|MW0563|MW0650|MW0665|MW1454|MW1726|MW2127|NWMN_0572|NWMN_0657|NWMN_0672|NWMN_1408|NWMN_1678|NWMN_2104|SA0557|SA0643|SA0658|SA1331|SA1606|SA2001|SAAV_0564|SAAV_0651|SAAV_0665|SAAV_1490|SAAV_1797|SAAV_2260|SAB0552|SAB0637|SAB0652|SAB1361|SAB1643c|SAB2080c|SACOL0655|SACOL0748|SACOL0763|SACOL1543|SACOL1835|SACOL21…	|COG0656R|COG0667C|COG4989R|Aldo/keto reductases_ related to diketogulonate reductase|Predicted oxidoreductase|Predicted oxidoreductases (related to aryl-alcohol dehydrogenases)	|mocA|2_5-didehydrogluconate reductase|2_5-diketo-d-gluconic acid reductase a|2_5-diketo-d-gluconic acid reductase a (2_5-dkgreductase a) (2_5-dkgr a) (25dkgr-a) (akr5c)|aldo keto reductase family protein|aldo-keto reductase family protein|aldo/keto reductase|aldo/keto reductase family oxidoreductase|aldo/keto reductase family protein|Aldo/keto reductase family protein|alpha/keto reductase family…	|Biosynthesis of cofactors_ prosthetic groups_ and carriers|Central intermediary metabolism|Energy metabolism|Regulatory functions|Aerobic|Electron transport|Enzymes of unknown specificity|Fermentation|Glycolysis/gluconeogenesis|Pentose phosphate pathway|TCA cycle|2_5-diketo-D-gluconic acid reductase A|2_5-diketo-d-gluconic acid reductase a (2_5-dkgreductase a) (2_5-dkgr a) (25dkgr-a) (akr5c)|ald…	K00540|K05885|2_5-diketo-D-gluconate reductase [EC:1.1.1.274]	Clustering-based subsystems|Staphylococcus_aureus_hypothetical_repetitive_gene_loci|Oxidoreductase ion channel	|	phenylacetaldehyde dehydrogenase [Xylella fastidiosa 9a5c]|sugar-phosphate dehydrogenase [Xylella fastidiosa 9a5c]|	PF00248|	|	1	1	1	1	1	1	1	1	1	1	1	1	1	1	1	1	1	1	1	1	1	1	1	1	1	1	1	1	1
26	0	374|375|377|393|395|396|398|399|402|426|427|428|429|430|436|444|446|449|450|451|456	HMPREF0786_00073|HMPREF0786_00731|HMPREF0786_01364|HMPREF0786_02068|MCCL_0583|MCCL_1301|MCCL_1594|MW0159|MW0839|MW1611|MW1804|MW2349|MW2523|NWMN_0129|NWMN_0827|NWMN_1561|NWMN_1756|NWMN_2325|NWMN_2501|SA0179|SA0818|SA1491|SA1681|SA2214|SA2397|SAAV_0153|SAAV_0918|SAAV_1654|SAAV_1914|SAAV_2492|SAAV_2670|SAB0125c|SAB0824|SAB1527c|SAB1797|SAB2307c|SACOL0170|SACOL0960|SACOL1714|SACOL1922|SACOL2427|SACO…	|COG0001H|COG0160E|COG0161H|COG4992E|4-aminobutyrate aminotransferase and related aminotransferases|Adenosylmethionine-8-amino-7-oxononanoate aminotransferase|Glutamate-1-semialdehyde aminotransferase|Ornithine/acetylornithine aminotransferase	|argD|bioA|gsaB|hemL|hemL-1|hemL-2|hemL1|hemL2|rocD|rocD1|4-aminobutyrate aminotransferase|4-aminobutyrate transaminase|acetylornithine aminotransferase|Acetylornithine aminotransferase 2|adenosylmethionine--8-amino-7-oxononanoate aminotransferase|adenosylmethionine-8-amino-7-oxononanoate aminotransferase|Adenosylmethionine-8-amino-7-oxononanoate aminotransferase|aminotransferase|aminotransferase…	|Amino acid biosynthesis|Biosynthesis of cofactors_ prosthetic groups_ and carriers|Central intermediary metabolism|Energy metabolism|Protein synthesis|Amino acids and amines|Aspartate family|Biotin|Enzymes of unknown specificity|Glutamate family|Heme_ porphyrin_ and cobalamin|tRNA and rRNA base modification|4-aminobutyrate aminotransferase|4-aminobutyrate transaminase|acetylornithine aminotransf…	K00818|K00819|K00823|K00833|K01845|K07250|4-aminobutyrate aminotransferase [EC:2.6.1.19]|4-aminobutyrate aminotransferase / (S)-3-amino-2-methylpropionate transaminase [EC:2.6.1.19 2.6.1.22]|acetylornithine aminotransferase [EC:2.6.1.11]|adenosylmethionine-8-amino-7-oxononanoate aminotransferase [EC:2.6.1.62]|glutamate-1-semialdehyde 2_1-aminomutase [EC:5.4.3.8]|ornithine--oxo-acid transaminase […	Amino Acids and Derivatives|Clustering-based subsystems|Cofactors_ Vitamins_ Prosthetic Groups_ Pigments|Miscellaneous|Arginine; urea cycle_ polyamines|Biotin|Cytochrome biogenesis|Lysine_ threonine_ methionine_ and cysteine|Plant-Prokaryote DOE project|Tetrapyrroles|Arginine_Biosynthesis_extended|Biotin_biosynthesis|Biotin_biosynthesis_Experimental|CBSS-196164.1.peg.461|Heme_and_Siroheme_Biosynt…	|	|	PF00202|Aminotran_3	GO:0008483|GO:0030170|pyridoxal phosphate binding|transaminase activity	1	1	1	1	1	1	1	1	1	1	1	1	1	1	1	1	1	1	1	1	1	1	1	1	1	1	1	1	1
27	0	280|297|298|299|300|301|303|305|307|308|309|310|314|317|324|325|327|345|352|353|354|357|400|419|421|423|505	HMPREF0786_00414|HMPREF0786_01800|HMPREF0786_02174|HMPREF0786_02408|MCCL_0857|MCCL_0986|MCCL_1789|MCCL_1900|MW0089|MW0414|MW0468|MW1216|MW1327|MW1985|NWMN_0060|NWMN_0424|NWMN_0475|NWMN_1241|NWMN_1348|NWMN_1967|SA0112|SA0418|SA0471|SA1165|SA1271|SA1866|SAAV_0084|SAAV_0402|SAAV_0460|SAAV_1309|SAAV_1422|SAAV_2109|SAB0055|SAB0409|SAB0462|SAB1187|SAB1303c|SAB1946|SACOL0100|SACOL0502|SACOL0557|SACOL136…	|COG0031E|COG0498E|COG1171E|COG2515E|1-aminocyclopropane-1-carboxylate deaminase|Cysteine synthase|Threonine dehydratase|Threonine synthase	|cysK|cysM|ilvA|ilvA1|ilvA2|sbnA|tdcB|thrC|Cystathionine beta-synthase|cysteine synthase|Cysteine synthase|cysteine synthase (O-acetylserine sulfhydrylase) (O-acetylserine (Thiol)-lyase) (CSase) (Superoxide-inducible protein 11)(SOI11)|cysteine synthase (o-acetylserine sulfhydrylase)-like protein|cysteine synthase #o-acetylserine sulfhydrylase homologue|cysteine synthase A|cysteine synthase A pro…	|Amino acid biosynthesis|Central intermediary metabolism|Protein fate|Aspartate family|Degradation of proteins_ peptides_ and glycopeptides|Pyruvate family|Serine family|1-aminocyclopropane-1-carboxylate deaminase|cysteine synthase|cysteine synthase (O-acetylserine sulfhydrylase) (O-acetylserine (Thiol)-lyase)|cysteine synthase (O-acetylserine sulfhydrylase) (O-acetylserine (Thiol)-lyase) (CSase)…	K01505|K01733|K01738|K01754|1-aminocyclopropane-1-carboxylate deaminase [EC:3.5.99.7]|cysteine synthase A [EC:2.5.1.47]|threonine dehydratase [EC:4.3.1.19]|threonine synthase [EC:4.2.3.1]	Amino Acids and Derivatives|Iron acquisition and metabolism|Alanine_ serine_ and glycine|Branched-chain amino acids|Lysine_ threonine_ methionine_ and cysteine|Siderophores|Branched-Chain_Amino_Acid_Biosynthesis|Cysteine_Biosynthesis|Glycine_and_Serine_Utilization|Methionine_Biosynthesis|Methionine_Degradation|Siderophore_Staphylobactin|Threonine_anaerobic_catabolism_gene_cluster|Threonine_and_Ho…	|	diaminopropionate ammonia-lyase [Salmonella enterica subsp. enterica serovar Typhimurium str. LT2]|	PF00291|PF00585|PALP|Thr_dehydrat_C	GO:0003824|GO:0004794|GO:0008152|GO:0009097|GO:0030170|catalytic activity|isoleucine biosynthetic process|L-threonine ammonia-lyase activity|metabolic process|pyridoxal phosphate binding	1	1	1	1	1	1	1	1	1	1	1	1	1	1	1	1	1	1	1	1	1	1	1	1	1	1	1	1	1
28	0	255|258|264|265|266|267|268|269|271|272|273|280|281|282|283|284|285|287|288|289|290|291	HMPREF0786_00087|HMPREF0786_00416|HMPREF0786_01267|HMPREF0786_02221|HMPREF0786_02365|MCCL_0598|MCCL_0707|MCCL_0988|MCCL_1085|MCCL_1849|MW0514|MW0853|MW1218|MW2078|MW2445|NWMN_0521|NWMN_0842|NWMN_1243|NWMN_2054|NWMN_2423|SA0517|SA0832|SA1167|SA1957|SA2313|SAAV_0522|SAAV_0932|SAAV_1311|SAAV_2206|SAAV_2590|SAB0510|SAB0840c|SAB1189|SAB2032c|SAB2399c|SACOL0606|SACOL0976|SACOL1365|SACOL2143|SACOL2536|S…	|COG0561R|Predicted hydrolases of the HAD superfamily	|alpha/beta hydrolase superfamily protein|Cof-like hydrolase|HAD family phosphatase|HAD superfamily hydrolase|HAD-superfamily cof-like hydrolase|HAD-superfamily hydrolase_ subfamily IIB|haloacid dehalogenase-like hydrolase|Haloacid dehalogenase-like hydrolase|hydrolase|hydrolase (HAD superfamily)|Hydrolase (HAD superfamily)|hydrolase_ HAD family|hydrolase_ HAD superfamily|hydrolase_ haloacid deha…	|Cellular processes|Central intermediary metabolism|Energy metabolism|Fatty acid and phospholipid metabolism|Biosynthesis and degradation of polysaccharides|Degradation|Enzymes of unknown specificity|Toxin production and resistance|Cof family protein _ putative|Cof protein:HAD-superfamily hydrolase subfamily IIB|Cof-like hydrolase|Cof-like hydrolase subfamily|HAD family phosphatase|haloacid dehal…	K07024|	Clustering-based subsystems|Oxidative stress|CoA-disulfide_reductase_(EC_1.8.1.14)_containing_cluster|FIG002540: Haloacid dehalogenase-like hydrolase	|	|	PF08282|	|	1	1	1	1	1	1	1	1	1	1	1	1	1	1	1	1	1	1	1	1	1	1	1	1	1	1	1	1	1
29	0|1	93|130|176|209|212|221|225|270|272|273|274|276|277|282|283|284|285|287|288|289|290|291|292|293|294|295|296|298|301|303|308	HMPREF0786_01092|HMPREF0786_01297|HMPREF0786_01360|HMPREF0786_01471|HMPREF0786_01547|HMPREF0786_01815|HMPREF0786_01950|MCCL_0427|MCCL_1458|MW0425|MW0634|MW2253|MW2463|NWMN_0435|NWMN_0641|NWMN_2233|NWMN_2441|SA0429|SA0627|SA2123|SA2330|SAAV_0413|SAAV_0635|SAAV_2396|SAAV_2608|SAB0420c|SAB0621|SAB2209|SAB2416c|SACOL0513|SACOL0731|SACOL2325|SACOL2555|SAHV_0468|SAHV_0669|SAHV_2316|SAHV_2526|SAOUHSC_00…	|COG0583K|Transcriptional regulator	|gltC|GltC_ transcription activator of glutamate synthase operon|glutamate synthase operon transcriptional regulator|LysR family regulatory protein|LysR family regulatory protein CidR|LysR family regulatory protein homolog|LysR family transcriptional regulator|LysR substrate binding domain protein|LysR substrate-binding|LysR substrate-binding protein|LysR-type transcriptional regulator|probable t…	Amino acid biosynthesis|Cellular processes|Central intermediary metabolism|Energy metabolism|Regulatory functions|Transport and binding proteins|Cell division|DNA interactions|Glutamate family|Photosynthesis|LysR family regulatory protein|LysR family transcriptional regulator|LysR substrate binding domain protein|LysR substrate-binding|regulatory protein_ LysR|regulatory protein_ LysR:LysR_ subst…	|	Amino Acids and Derivatives|Carbohydrates|Regulation and Cell signaling|Fermentation|Lysine_ threonine_ methionine_ and cysteine|Organic acids|Programmed Cell Death and Toxin-antitoxin Systems|Acetoin__butanediol_metabolism|Alpha-acetolactate_operon|Cysteine_Biosynthesis|DNA-binding_regulatory_proteins__strays|Murein_hydrolase_regulation_and_cell_death|Cys regulon transcriptional activator CysB|L…	|Toxin; Intracellular toxin; ADP-ribosyltransferase|(gi:17233493) spvR - Salmonella plasmid virulence: regulation of spv operon_ lysR family [Salmonella enterica (serovar typhimurium) LT2]|(gi:21450882) orf7 - putative transcriptional regulator [Shigella flexneri (serotype 2a) YSH6000]|(gi:23954267) orf50 - hypothetical protein [Escherichia coli 536]	BPSL2866|Q63K07|Q63YS1|	PF00126|PF03466|HTH_1	GO:0003700|GO:0006355|regulation of transcription_ DNA-dependent|sequence-specific DNA binding transcription factor activity	1	1	1	1	1	1	1	1	1	1	1	1	1	1	1	1	1	1	1	1	1	1	1	1	1	1	1	1	1
30	0	155|352|354|361|362|363|364|366|388|389|512|556|558|559|560|561|563|565|570|572|718|719|720|721|722|723|724|734|747|769|773|774|776|800|809|832|834|836|929|1012|1032|1062|1067	HMPREF0786_01131|HMPREF0786_01133|HMPREF0786_01315|HMPREF0786_01920|MCCL_0653|MW0229|MW0230|MW0233|MW0601|MW2288|NWMN_0187|NWMN_0188|NWMN_0191|NWMN_0609|NWMN_2269|SA0243|SA0244|SA0247|SA0595|SA2157|SAAV_0221|SAAV_0222|SAAV_0225|SAAV_0602|SAAV_2432|SAB0192|SAB0193|SAB0196|SAB0589|SAB2247|SACOL0238|SACOL0239|SACOL0242|SACOL0696|SACOL2364|SAHV_0252|SAHV_0253|SAHV_0256|SAHV_0636|SAHV_2351|SAOUHSC_002…	|COG0463M|COG1887M|Glycosyltransferases involved in cell wall biogenesis|Putative glycosyl/glycerophosphate transferases involved in teichoic acid biosynthesis TagF/TagB/EpsJ/RodC	|tagB|tagB1|tagB2|tagB3|tagF|tagF2|CDP-glycerol glycerophosphotransferase|CDP-glycerol: N-acetyl-beta-D-mannosaminyl-1_4-N- acetyl-D-glucosaminyldiphosphoundecaprenyl glycerophosphotransferase|CDP-glycerol: N-acetyl-beta-D-mannosaminyl-1_4-N-acetyl-D- glucosaminyldiphosphoundecaprenyl|CDP-glycerol: N-acetyl-beta-D-mannosaminyl-1_4-N-acetyl-D- glucosaminyldiphosphoundecaprenyl glycerophosphotransf…	|Cell envelope|Fatty acid and phospholipid metabolism|Protein synthesis|Biosynthesis|Biosynthesis and degradation of murein sacculus and peptidoglycan|Biosynthesis and degradation of surface polysaccharides and lipopolysaccharides|Ribosomal proteins: synthesis and modification|CDP-glycerol:poly|CDP-glycerol:poly(glycerophosphate) glycerophosphotransferase|cdp-glycerol:poly(glycerophosphate) glyce…	K09809|CDP-glycerol glycerophosphotransferase [EC:2.7.8.12]	Cell Wall and Capsule|Gram-Positive cell wall components|Teichoic_and_lipoteichoic_acids_biosynthesis|CDP-glycerol: N-acetyl-beta-D-mannosaminyl-1_4-N-acetyl-D-glucosaminyldiphosphoundecaprenyl glycerophosphotransferase|CDP-glycerol:poly(glycerophosphate) glycerophosphotransferase (EC 2.7.8.12)|CDP-ribitol:poly(ribitol phosphate) ribitol phosphotransferase|COG1887: Putative glycosyl/glycerophosph…	Antiphagocytosis|(gi:30962650) bsc3 - Bsc3 [Haemophilus influenzae 1007]	teichoic acid biosynthesis protein_ putative [Enterococcus faecalis V583]|	PF00534|PF00535|PF02514|PF04464|CobN-Mg_chel|Glycos_transf_1|Glyphos_transf	GO:0009058|GO:0016020|GO:0047355|biosynthetic process|CDP-glycerol glycerophosphotransferase activity|membrane	1	1	1	1	1	1	1	1	1	1	1	1	1	1	1	1	1	1	1	1	1	1	1	1	1	1	1	1	1
31	0	461|464|492|493|497|498|499|500|508|553|682|791|795|797|799|800|802|804|806|823	HMPREF0786_00065|HMPREF0786_00068|HMPREF0786_01788|HMPREF0786_01902|HMPREF0786_01905|MCCL_0575|MCCL_0578|MW0407|MW0585|MW0588|MW0831|MW0834|NWMN_0418|NWMN_0593|NWMN_0596|NWMN_0819|NWMN_0822|SA0411|SA0578|SA0581|SA0810|SA0813|SAAV_0395|SAAV_0586|SAAV_0589|SAAV_0910|SAAV_0913|SAB0402|SAB0573|SAB0576|SAB0816c|SAB0819c|SACOL0494|SACOL0679|SACOL0682|SACOL0952|SACOL0955|SAHV_0450|SAHV_0619|SAHV_0622|SA…	|COG0651CP|COG1009CP|Formate hydrogenlyase subunit 3/Multisubunit Na+/H+ antiporter_ MnhD subunit|NADH:ubiquinone oxidoreductase subunit 5 (chain L)/Multisubunit Na+/H+ antiporter_ MnhA subunit	|mnhA|mnhA1|mnhA2|mnhD|mnhD1|mnhD2|ndhF|nuoF|monovalent cation/H+ antiporter subunit A|monovalent cation/H+ antiporter subunit D|Na(+) H(+) antiporter subunit A|Na(+) H(+) antiporter subunit D|Na(+)/H(+) antiporter subunit A|Na(+)/H(+) antiporter subunit A (Multiple resistance and pHhomeostasis protein A) (Mrp complex subunit A)|Na(+)/H(+) antiporter subunit D|Na(+)/H(+) antiporter subunit D (Mul…	|Cellular processes|Central intermediary metabolism|Energy metabolism|Transport and binding proteins|Aerobic|Cations and iron carrying compounds|Electron transport|Enzymes of unknown specificity|Fermentation|Glycolysis/gluconeogenesis|Methanogenesis|TCA cycle|Toxin production and resistance|formate hydrogenlyase subunit 3/Multisubunit Na+/H+ antiporter_ MnhD subunit|MnhD homologue_ similar to Na+…	K05565|K05568|K05577|multicomponent Na+:H+ antiporter subunit A|multicomponent Na+:H+ antiporter subunit D|NADH dehydrogenase I subunit 5 [EC:1.6.5.3]	Respiration|Electron donating reactions|Respiratory_Complex_I|Na(+) H(+) antiporter subunit A (TC 2.A.63.1.3)|Na(+) H(+) antiporter subunit D (TC 2.A.63.1.3)|NADH dehydrogenase_ subunit 5	|	|	PF00361|PF00662|Oxidored_q1|Oxidored_q1_N	GO:0008137|GO:0042773|GO:0055114|ATP synthesis coupled electron transport|NADH dehydrogenase (ubiquinone) activity|oxidation-reduction process	1	1	1	1	1	1	1	1	1	1	1	1	1	1	1	1	1	1	1	1	1	1	1	1	1	1	1	1	1
32	0	104|293|340|408|409|410|411|412|413|414|415|416|417|418|419|420|423|425|432	HMPREF0786_00460|HMPREF0786_00461|HMPREF0786_01012|HMPREF0786_01180|MCCL_0128|MCCL_0176|MCCL_1041|MCCL_1042|MW1131|MW1261|MW1262|MW2180|MW2333|NWMN_1158|NWMN_1286|NWMN_1287|NWMN_2163|NWMN_2310|SA1091|SA1206|SA1207|SA2057|SA2199|SAAV_1222|SAAV_1356|SAAV_1357|SAAV_2326|SAAV_2476|SAB1229|SAB1230|SAB2134c|SACOL1265|SACOL1410|SACOL1411|SACOL2253|SACOL2409|SAHV_1238|SAHV_1362|SAHV_1363|SAHV_2246|SAHV_2…	|COG2348V|Uncharacterized protein involved in methicillin resistance	|eprH|femA|femB|femX|fmhA|fmhA''|fmhB|fmhC|fmhC(eprh)|fmtB|aminoacyltransferase FemA|aminoacyltransferase FemB|aminoacyltransferase FemX|aminoacyltransferase FemX (Factor essential forexpression of methicillin resistance X)|endopeptidase resistance gene|endopeptidase resistance protein|factor essential for expression of methicillin resistance|factor essential for expression of methicillin resista…	|Cell envelope|Cellular processes|Energy metabolism|Protein fate|Protein synthesis|Regulatory functions|Biosynthesis and degradation of murein sacculus and peptidoglycan|Biosynthesis and degradation of surface polysaccharides and lipopolysaccharides|Electron transport|Protein modification and repair|Ribosomal proteins: synthesis and modification|Toxin production and resistance|aminoacyltransferas…	K11693|K11694|K11695|peptidoglycan pentaglycine glycine transferase (the first glycine) [EC:2.3.2.-]|peptidoglycan pentaglycine glycine transferase (the fourth and fifth glycine) [EC:2.3.2.-]|peptidoglycan pentaglycine glycine transferase (the second and third glycine) [EC:2.3.2.-]	Cell Wall and Capsule|Virulence_ Disease and Defense|Resistance to antibiotics and toxic compounds|Methicillin_resistance_in_Staphylococci|tRNA-dependent_amino_acid_transfers|FemA_ factor essential for methicillin resistance|FemB_ factor involved in methicillin resistance|FmhA protein of FemAB family|FmhC protein of FemAB family|tRNA-dependent lipid II--glycine ligase (FmhB)|tRNA-dependent lipid …	|	|	PF02388|FemAB	GO:0016755|transferase activity_ transferring amino-acyl groups	1	1	1	1	1	1	1	1	1	1	1	1	1	1	1	1	1	1	1	1	1	1	1	1	1	1	1	1	1
33	0	267|289|300|307|308|309|310|311|314|318|320|321|324|325|326|337|338|349|350	MW1044|MW1378|MW1379|MW1767|MW1768|MW1941|MW1942|MW2342|MW2343|MW2344|NWMN_1073|NWMN_1718|NWMN_1719|NWMN_1927|NWMN_1928|NWMN_2318|NWMN_2319|NWMN_2320|SA1007|SA1637|SA1638|SA1812|SA1813|SA2207|SA2208|SA2209|SAAV_1131|SAAV_1828|SAAV_1829|SAAV_2072|SAAV_2073|SAAV_2485|SAAV_2486|SAAV_2487|SAB0782|SAB0783|SAB1027c|SAB1686c|SAB1687c|SAB1875c|SAB1876c|SAB2300|SAB2301|SAB2302|SACOL1173|SACOL1880|SACOL188…	|	|hla|hlgA|hlgB|hlgC|hly|hlY|lukD|lukE|lukF|lukF-PV|lukS|lukS-PV|Aerolysin/leukocidin family protein|alpha-hemolysin|alpha-hemolysin precursor|beta-channel forming cytolysin|Combined leucocidin/ASH4 hemolysin|gamma hemolysin component B|gamma hemolysin component C|gamma hemolysin_ component B|gamma hemolysin_ component C|gamma-hemolysin chain II precursor|gamma-hemolysin component A|gamma-hemolysi…	|Cellular processes|Energy metabolism|Protein fate|Regulatory functions|Transport and binding proteins|Carbohydrates_ organic alcohols_ and acids|Degradation of proteins_ peptides_ and glycopeptides|Electron transport|Pathogenesis|Protein and peptide secretion and trafficking|Toxin production and resistance|aerolysin/Leukocidin family protein|Aerolysin/Leukocidin family protein|aerolysin/leukocid…	K11032|K11038|hemolysin II|leukocidin/hemolysin toxin family protein	Virulence_ Disease and Defense|Toxins and superantigens|Staphylococcus_Two-component_and_Pore-forming_Cytolysins|Alpha-hemolysin precursor|Gamma-hemolysin component A|Gamma-hemolysin component B|Gamma-hemolysin component C|Leukotoxin LukD|Leukotoxin LukE|Panton-Valentine leukocidin chain F precursor|Panton-Valentine leukocidin chain S precursor	Toxin; Membrane-damaging; Pore-forming; Channel-forming involving beta-sheet-containing toxin (beta-barrel)|Toxin; Membrane-damaging; Pore-forming; Channel-forming involving beta-sheet-containing toxin (beta-barrel); Biocomponent leukocidin|(gi:21282773) hla - Alpha-Hemolysin precursor [Staphylococcus aureus MW2]|(gi:21283107) lukF - Panton-Valentine leukocidin chain F precursor [Staphylococcus a…	BAB47174|O54082|O80067|P0A074|P0A077|Q07227|Q2YXB2|Q53701|Q53703|Q53704|Q53731|Q54326|Q54327|Q57227|	PF07968|Leukocidin	GO:0005576|GO:0051715|cytolysis in other organism|extracellular region	0	1	1	1	1	1	1	1	1	1	1	1	1	1	1	1	1	0	0	0	0	0	0	0	0	1	0	0	0
34	0	86|146|147|148|154|158|170|280|281|282|283|284|285|286|362|543|557|618|620|622|623|624|627|639|642|643|650|674|675|676|677|692|697|704|709	HMPREF0786_00441|HMPREF0786_01459|HMPREF0786_02368|MCCL_1015|MW0220|MW0308|MW0309|MW1244|MW2083|MW2561|NWMN_0179|NWMN_0324|NWMN_0325|NWMN_1270|NWMN_2058|NWMN_2539|SA0235|SA0320|SA0321|SA1191|SA1961|SA2433|SAAV_0210|SAAV_0299|SAAV_0300|SAAV_1338|SAAV_2211|SAAV_2710|SAB0280c|SAB0281c|SAB1214|SAB2037|SAB2515|SACOL0228|SACOL0402|SACOL0403|SACOL1393|SACOL2147|SACOL2662|SAHV_0243|SAHV_0328|SAHV_0329|SA…	|COG1762GT|COG1940KG|COG3711K|Phosphotransferase system mannitol/fructose-specific IIA domain (Ntr-type)|Transcriptional antiterminator|Transcriptional regulator/sugar kinase	|bglG|glcT|srlM|Activator of the mannose operon (transcriptional antiterminator)_ BglG family|antiterminator transcriptional regulator|Ascorbate-specific PTS system_ EIIA component|Beta-glucoside bgl operon antiterminator_ BglG family|beta-glucoside operon antiterminator|BglG family transcription antiterminator|BglG family transcriptional antiterminator|BigG family transcription antiterminator|CA…	|Amino acid biosynthesis|Biosynthesis of cofactors_ prosthetic groups_ and carriers|Cellular processes|Energy metabolism|Regulatory functions|Signal transduction|Transcription|Transport and binding proteins|Aromatic amino acid family|Biosynthesis and degradation of polysaccharides|Carbohydrates_ organic alcohols_ and acids|DNA interactions|Electron transport|Menaquinone and ubiquinone|Porins|PTS|…	K02538|K02821|K03480|K03483|K03488|K03491|K03493|activator of the mannose operon_ transcriptional antiterminator|beta-glucoside operon transcriptional antiterminator|lichenan operon transcriptional antiterminator|mannitol operon transcriptional antiterminator|PTS system_ ascorbate-specific IIA component [EC:2.7.1.69]|transcriptional antiterminator	Carbohydrates|Monosaccharides|Sugar alcohols|D-Tagatose_and_Galactitol_Utilization|Mannitol_Utilization|Mannose_Metabolism|Activator of the mannose operon (transcriptional antiterminator)_ BglG family|Mannitol operon activator_ BglG family|Predicted galactitol operon regulator (Transcriptional antiterminator)_ BglG family	|Regulation|(gi:15641785) nanK - ROK family protein [Vibrio cholerae N16961]|(gi:4894335) atxA - trans-acting positive regulator_ atxA [Bacillus anthracis Sterne]	BglG family transcriptional antiterminator [Streptococcus agalactiae 2603V/R]|	PF00359|PF00480|PF00874|PF02302|PF03123|PF05043|PF08279|PF08280|CAT_RBD|PRD|PTS_EIIA_2|PTS_IIB	GO:0003723|GO:0005351|GO:0006355|GO:0006810|GO:0008982|GO:0009401|phosphoenolpyruvate-dependent sugar phosphotransferase system|protein-N(PI)-phosphohistidine-sugar phosphotransferase activity|regulation of transcription_ DNA-dependent|RNA binding|sugar:hydrogen symporter activity|transport	1	1	1	1	1	1	1	1	1	1	1	1	1	1	1	1	1	1	1	1	1	1	1	1	1	1	1	1	1
35	0	47|50|54|65|66|71|137|175|216|276|335|339|340|341|342|343|345|346|347|349|350|351|353|354|355|356|358|359|360|364|374|375|381|382	HMPREF0786_01214|HMPREF0786_01291|MCCL_1471|MCCL_1801|MCCL_1802|MW0224|MW0226|MW0228|MW0232|MW0568|NWMN_0183|NWMN_0184|NWMN_0186|NWMN_0190|NWMN_0577|SA0239|SA0240|SA0242|SA0246|SA0562|SAAV_0215|SAAV_0220|SAAV_0224|SAAV_0569|SAB0187|SAB0189|SAB0195|SAB0557|SACOL0233|SACOL0235|SACOL0237|SACOL0241|SACOL0660|SAHV_0247|SAHV_0249|SAHV_0251|SAHV_0255|SAHV_0603|SAOUHSC_00217|SAOUHSC_00219|SAOUHSC_00221|S…	|COG1062C|COG1063ER|COG1064R|Threonine dehydrogenase and related Zn-dependent dehydrogenases|Zn-dependent alcohol dehydrogenases|Zn-dependent alcohol dehydrogenases_ class III	|adh|adh1|adhA|adhC|adhP|gutB|2_3-butanediol dehydrogenase_ R-alcohol forming_ (R)- and (S)-acetoin-specific|alcohol dehydrogenase|Alcohol dehydrogenase|alcohol dehydrogenase_ propanol-preferring|alcohol dehydrogenase_ zinc-containing|alcohol dehydrogenase_ zinc-containing protein|dehydrogenase|Galactitol-1-phosphate 5-dehydrogenase|hexitol dehydrogenase|L-iditol 2-dehydrogenase|putative alcohol …	|Central intermediary metabolism|Energy metabolism|Protein fate|Amino acids and amines|Electron transport|Enzymes of unknown specificity|Fermentation|Glycolysis/gluconeogenesis|Protein folding and stabilization|Sugars|TCA cycle|alcohol dehydrogenase|alcohol dehydrogenase [similarity]|alcohol dehydrogenase GroES domain protein|alcohol dehydrogenase I [imported]|alcohol dehydrogenase_ propanol-pref…	K00001|K00008|K00121|K13953|alcohol dehydrogenase [EC:1.1.1.1]|alcohol dehydrogenase_ propanol-preferring [EC:1.1.1.1]|L-iditol 2-dehydrogenase [EC:1.1.1.14]|S-(hydroxymethyl)glutathione dehydrogenase / alcohol dehydrogenase [EC:1.1.1.284 1.1.1.1]	Amino Acids and Derivatives|Carbohydrates|Clustering-based subsystems|Cofactors_ Vitamins_ Prosthetic Groups_ Pigments|Fatty Acids_ Lipids_ and Isoprenoids|Fermentation|Folate and pterines|Lysine_ threonine_ methionine_ and cysteine|Monosaccharides|Phospholipids|5-FCL-like_protein|Acetoin__butanediol_metabolism|Acetone_Butanol_Ethanol_Synthesis|D-Tagatose_and_Galactitol_Utilization|Fermentations:…	Cell wall|(gi:15610077) mas - mas [Mycobacterium tuberculosis H37Rv]	alcohol dehydrogenase [Xylella fastidiosa 9a5c]|NADP-alcohol dehydrogenase [Xylella fastidiosa 9a5c]|	PF00107|PF08240|ADH_N|ADH_zinc_N	GO:0008270|GO:0016491|GO:0055114|oxidation-reduction process|oxidoreductase activity|zinc ion binding	1	1	1	1	1	1	1	1	1	1	1	1	1	1	1	1	1	1	1	1	1	1	1	1	1	1	1	1	1
36	0|1|2	31|46|59|65|73|119|127|167|198|471|548|676|700|729|740|754|827|860|872|876|878|883|886|891|894|898|904|905|906|908|912|916|926|927|930|932|934|937|939|942|945|946|952|954|956|957|960|964|978|980|988|989|994|1014|1017|1019|1028|1037|1055|1098|1112|1135|1136|1140|1152|1153|1165|1194|1242|1314|1336|1346|1348|1351|1364|1380|1384|1562|1632|2315	HMPREF0786_01624|MW0516|MW0517|MW0518|MW0764|MW2420|MW2421|MW2551|NWMN_0523|NWMN_0524|NWMN_0525|NWMN_0756|NWMN_2396|NWMN_2397|NWMN_2398|NWMN_2399|NWMN_2529|SA0519|SA0520|SA0521|SA0742|SA2290|SA2291|SA2423|SAAV_0524|SAAV_0525|SAAV_0526|SAAV_0757|SAAV_2566|SAAV_2568|SAAV_2699|SAB0513|SAB0744|SAB2375c|SAB2505c|SACOL0608|SACOL0609|SACOL0610|SACOL0856|SACOL2509|SACOL2511|SACOL2652|SAHV_0559|SAHV_0560|…	|COG2373R|COG4932M|COG5271R|AAA ATPase containing von Willebrand factor type A (vWA) domain|Large extracellular alpha-helical protein|Predicted outer membrane protein	|bbp|clfA|clfB|fnb|fnbA|fnbB|sdrC|sdrD|sdrE|Antiadhesin Pls|bone sialoprotein-binding protein|C-terminal part of fibronectin binding protein A|C-terminal part of fibronectin binding protein B|cell wall anchor domain-containing protein|cell wall-anchored protein|clumping factor|clumping factor A|clumping factor B|clumping factor B precursor|Clumping factor ClfA_ fibrinogen-binding protein|Clumping…	|Cell envelope|Cellular processes|Regulatory functions|Transport and binding proteins|Amino acids_ peptides and amines|Biosynthesis and degradation of surface polysaccharides and lipopolysaccharides|Cell adhesion|Pathogenesis|bone sialoprotein-binding protein (BSP-binding protein)|clumping factor|clumping factor A|clumping factor A (Fibrinogen-binding protein A) (Fibrinogenreceptor A)|clumping fa…	K13732|K13733|K14192|K14194|K14201|clumping factor A|clumping factor B|fibronectin-binding protein A|fibronectin-binding protein B|serine-aspartate repeat-containing protein C/D/E	Regulation and Cell signaling|Virulence_ Disease and Defense|Adhesion|Quorum sensing and biofilm formation|Adhesins_in_Staphylococcus|Biofilm_formation_in_Staphylococcus|Adhesin of unknown specificity SdrC|Adhesin of unknown specificity SdrD|Adhesin of unknown specificity SdrE_ similar to bone sialoprotein-binding protein Bbp|Antiadhesin Pls_ binding to squamous nasal epithelial cells|Clumping fa…	Adherence|(gi:21282245) sdrC - Ser-Asp rich fibrinogen-binding bone sialoprotein-binding protein [Staphylococcus aureus MW2]|(gi:21282246) sdrD - Ser-Asp rich fibrinogen-binding bone sialoprotein-binding protein [Staphylococcus aureus MW2]|(gi:21282247) sdrE - Ser-Asp rich fibrinogen-binding bone sialoprotein-binding protein [Staphylococcus aureus MW2]|(gi:21282493) clfA - fibrinogen-binding prot…	|	PF00746|PF01391|PF02986|PF04650|PF05738|PF10425|SdrG_C_C|YSIRK_signal	GO:0005618|GO:0007155|GO:0016020|cell adhesion|cell wall|membrane	1	1	1	1	1	1	1	1	1	1	1	1	1	1	1	1	1	0	1	1	1	1	1	1	1	1	1	1	1
37	0	115|148|180|181|182|189|250|251|252|253|254|264|265|267|269|274|278|282|284|287|289|290|291|292	HMPREF0786_01071|HMPREF0786_01080|HMPREF0786_02230|MCCL_0036|MCCL_1718|MW0167|MW0294|MW0526|MW2236|MW2245|NWMN_0137|NWMN_0259|NWMN_0534|NWMN_2217|NWMN_2225|SA0187|SA0306|SA0529|SA2108|SA2115|SAAV_0162|SAAV_0284|SAAV_0534|SAAV_2377|SAAV_2386|SAB0133|SAB0254c|SAB0521|SAB2192|SAB2201|SACOL0179|SACOL0314|SACOL0618|SACOL2308|SACOL2317|SAHV_0192|SAHV_0314|SAHV_0569|SAHV_2299|SAHV_2308|SAOUHSC_00160|SAO…	|COG0794M|COG1737K|Predicted sugar phosphate isomerase involved in capsule formation|Transcriptional regulators	|hxlB|6-phospho 3-hexuloisomerase|6-phospho-3-hexuloisomerase|glucose-6-phosphate isomerase|helix-turn-helix protein RpiR|hex regulon repressor|phosphosugar-binding transcriptional regulator|phosphosugar-binding transcriptional regulator RpiR family protein|phosphosugar-binding transcriptional regulator_ RpiR family|probable transcriptional regulator|putative 6-phospho-3-hexuloisomerase|putative …	|Energy metabolism|Regulatory functions|DNA interactions|Sugars|6-phospho 3-hexuloisomerase|d-arabino 3-hexulose 6-phosphate formaldehyde lyase|helix-turn-helix protein RpiR:Sugar isomerase|Hex regulon repressor_ putative|phosphosugar-binding transcriptional regulator|phosphosugar-binding transcriptional regulator_ RpiR family|putative transcription regulator|RpiR family phosphosugar-binding tran…	K03481|K08094|6-phospho-3-hexuloisomerase [EC:5.3.1.27]|RpiR family transcriptional regulator_ glv operon transcriptional regulator	Carbohydrates|Cell Wall and Capsule|Capsular and extracellular polysacchrides|One-carbon Metabolism|Formaldehyde_assimilation:_Ribulose_monophosphate_pathway|Sialic_Acid_Metabolism|6-phospho-3-hexuloisomerase|Sialic acid utilization regulator_ RpiR family	|(gi:15641778) VC1775 - conserved hypothetical protein [Vibrio cholerae N16961]	putative transcriptional regulator [Salmonella enterica subsp. enterica serovar Typhimurium str. LT2]|	PF01380|PF01418|HTH_6|SIS	GO:0003700|GO:0005529|GO:0005975|GO:0006355|carbohydrate metabolic process|regulation of transcription_ DNA-dependent|sequence-specific DNA binding transcription factor activity|sugar binding	1	1	1	1	1	1	1	1	1	1	1	1	1	1	1	1	1	1	1	1	1	1	1	1	1	1	1	1	1
38	0|1|2	36|39|43|54|55|57|58|80|82|120|130|165|173|214|236|259|273|278|299|326|375|390|399|411|433|434|437|438|449|450|452	NWMN_1752|NWMN_2066|SA0369|SA0586|SA0787|SA1006|SA1541|SA1677|SA1884|SA2289|SAAV_0959|SAAV_0960|SAAV_1069|SAAV_1130|SAAV_1385|SAAV_1661|SAAV_1879|SAAV_2116|SAAV_2707|SAAV_c08|SAB0850c|SAB1166c|SAB1167c|SAB1589c|SAB2045c|SAB2046c|SAB2179|SAB2180|SAB2210c|SACOL1879|SACOL1918|SAHV_0381|SAHV_0627|SAHV_0921|SAHV_1152|SAHV_1685|SAHV_1706|SAHV_1845|SAHV_2065|SAHV_2363|SAHV_2485|SAOUHSC_01993|SAOUHSC_024…	|COG3464L|Transposase and inactivated derivatives	|tnp|tnp'|tnp''|IS1181 transposase|IS1181_ transposase|putative transposase|transposase|transposase (fragment 1)|transposase (fragment 2)|transposase for insertion sequence IS1181|transposase for IS1181|transposase for ISSha1|Transposase for ISSha1|transposase IS204/IS1001/IS1096/IS1165 family protein|transposase_ IS204/IS1001/IS1096/IS1165 family protein|transposase_ ISSmi5	Mobile and extrachromosomal element functions|Transposon functions|IS1181_ transposase|transposase|transposase for insertion sequence IS1181|transposase for ISSha1	K07485|transposase	|	|	putative transposase [Enterococcus faecium]|	PF01610|Transposase_12	GO:0003677|GO:0004803|GO:0006313|DNA binding|transposase activity|transposition_ DNA-mediated	0	1	1	1	1	1	1	1	1	1	1	1	1	1	1	1	1	0	0	1	0	0	1	0	1	1	0	1	1
39	0	58|59|145|158|205|206|210|214|215|216|219|226|229|235|237|242|243|244|245|246|247|248|249|250|251|253|254|258|259|260|261|262|265|266|268|271|286	HMPREF0786_01065|HMPREF0786_01221|HMPREF0786_01222|HMPREF0786_01292|HMPREF0786_02144|MCCL_1712|MCCL_plsB0014|MW1720|MW1955|MW2234|MW2384|NWMN_1671|NWMN_1939|NWMN_2215|NWMN_2358|SA1598|SA1838|SA2106|SA2249|SAAV_1790|SAAV_2078|SAAV_2375|SAAV_2527|SAAV_c19|SAB0259c|SAB1915|SAB2190c|SAB2344|SACOL1830|SACOL2018|SACOL2306|SACOL2470|SAHV_1765|SAHV_2016|SAHV_2297|SAHV_2444|SAOUHSC_01900|SAOUHSC_02256|SAO…	|COG1266R|Predicted metal-dependent membrane protease	|3-beta hydroxysteroid dehydrogenase/isomerase family protein|abortive infection family protein|abortive infection protein|caax amino protease family|CAAX amino protease family protein|CAAX amino terminal protease family|CAAX amino terminal protease family protein|probable membrane protein|protein of pXO2-46|Protein of pXO2-46|putative metal-dependent membrane protease	|Cell envelope|Mobile and extrachromosomal element functions|Protein fate|Transport and binding proteins|Amino acids_ peptides and amines|Biosynthesis and degradation of surface polysaccharides and lipopolysaccharides|Degradation of proteins_ peptides_ and glycopeptides|Prophage functions|abortive infection family protein|abortive infection protein|abortive infection protein family|caax amino pro…	K07052|	|	|	protease_ putative [Streptococcus agalactiae 2603V/R]|	PF02517|PF04226|Abi|Transgly_assoc	GO:0016020|GO:0016021|integral to membrane|membrane	1	1	1	1	1	1	1	1	1	1	1	1	1	1	1	1	1	1	1	1	1	1	1	1	1	1	1	1	1
40	0	124|127|142|145|152|156|160|161|162|163|164|165|337	MW0269|MW0272|MW0273|MW0274|MW0275|MW0276|MW0277|MW0278|MW0279|NWMN_0229|NWMN_0233|NWMN_0234|NWMN_0235|NWMN_0236|NWMN_0238|NWMN_0239|NWMN_0240|NWMN_0241|NWMN_0242|NWMN_0243|NWMN_0244|SA0282|SA0286|SA0287|SA0288|SA0289|SA0290|SAAV_0261|SAAV_0265|SAAV_0266|SAAV_0267|SAAV_0268|SAAV_0269|SAB0234|SAB0237|SAB0238|SAB0239|SACOL0282|SACOL0286|SACOL0287|SACOL0289|SACOL0291|SACOL0292|SACOL0293|SACOL0294|SA…	|	|	|Energy metabolism|Protein synthesis|Glycolysis/gluconeogenesis|tRNA and rRNA base modification|conserved hypothetical cytosolic protein|protein of unknown function|YeeE	|	Membrane Transport|Protein translocation across cytoplasmic membrane|ESAT-6_proteins_secretion_system_in_Firmicutes|Repetitive hypothetical protein near ESAT cluster_ SA0282 homolog	|	|	PF04634|	|	0	1	1	1	1	1	1	1	1	1	1	1	1	1	1	1	1	0	0	0	0	0	0	0	1	0	0	0	1
41	0	168|172|200|206|210|214|215|217|219|222|223|225|226|227|228|229|230|231|232|233|235|238|239|241|245|246|247	HMPREF0786_00256|HMPREF0786_01677|HMPREF0786_01728|HMPREF0786_02216|HMPREF0786_02231|HMPREF0786_02276|MCCL_1445|MCCL_1820|MCCL_1853|MW0510|MW0527|MW0575|MW1058|NWMN_0517|NWMN_0535|NWMN_0583|NWMN_1085|SA0513|SA0530|SA0568|SA1018|SAAV_0518|SAAV_0535|SAAV_0575|SAAV_1146|SAB0506|SAB0522|SAB0564|SAB1039|SACOL0602|SACOL0619|SACOL0667|SACOL1188|SAHV_0553|SAHV_0570|SAHV_0609|SAHV_1165|SAOUHSC_00538|SAOUH…	|COG0546R|COG1011R|Predicted hydrolase (HAD superfamily)|Predicted phosphatases	|2-haloalkanoic acid dehalogenase|5'-nucleotidase YjjG|HAD family hydrolase|HAD superfamily (subfamily IA) hydrolase|HAD superfamily hydrolase|HAD-superfamily hydrolase_ subfamily IA|HAD-superfamily hydrolase_ subfamily IA_ variant 1|haloacid dehalgenase-like hydrolase|haloacid dehalogenase hydrolase|haloacid dehalogenase-like hydrolase|haloacid dehalogenase-like hydrolase family protein|hydrolas…	|Central intermediary metabolism|Energy metabolism|Biosynthesis and degradation of polysaccharides|Enzymes of unknown specificity|2-haloalkanoic acid dehalogenase|HAD superfamily (subfamily IA) hydrolase|HAD superfamily (subfamily IA) hydrolase_ TIGR02254|HAD-superfamily hydrolase subfamily IA_ variant 3:HAD-superfamily hydrolase_ subfamily IA_ variant 1|HAD-superfamily hydrolase_ subfamily IA_ v…	K01091|K01560|K07025|2-haloacid dehalogenase [EC:3.8.1.2]|phosphoglycolate phosphatase [EC:3.1.3.18]|putative hydrolase of the HAD superfamily	Clustering-based subsystems|Nucleosides and Nucleotides|Detoxification|Hypothetical in Lysine biosynthetic cluster|CBSS-323850.3.peg.3269|Housecleaning_nucleoside_triphosphate_pyrophosphatases|2-haloalkanoic acid dehalogenase (EC 3.8.1.2)|5'-nucleotidase YjjG (EC 3.1.3.5)	|	putative phosphoglycolate phosphatase [Bradyrhizobium japonicum USDA 110]|	PF00702|Hydrolase	GO:0003824|GO:0008152|catalytic activity|metabolic process	1	1	1	1	1	1	1	1	1	1	1	1	1	1	1	1	1	1	1	1	1	1	1	1	1	1	1	1	1
42	0|1|2	59|91|113|158|442|443|445|446|447|457|458|459|460|486|494|497|502|503|505|506|508|510|587|591|592|688|1074	HMPREF0786_00569|HMPREF0786_00637|HMPREF0786_02001|HMPREF0786_02297|MCCL_0377|MCCL_0472|MCCL_1133|MCCL_1208|MCCL_1739|MW0683|MW1370|MW1510|MW2004|NWMN_0689|NWMN_1390|NWMN_1461|NWMN_1985|SA0676|SA1313|SA1387|SA1885|SAAV_0682|SAAV_1469|SAAV_1550|SAAV_2135|SAB0670|SAB1344c|SAB1430c|SAB1965c|SACOL0780|SACOL1523|SACOL1615|SACOL2072|SAHV_0718|SAHV_1470|SAHV_1545|SAHV_2066|SAOUHSC_00730|SAOUHSC_01502|SA…	|COG0513LKJ|COG0514L|Superfamily II DNA and RNA helicases|Superfamily II DNA helicase	|recQ|recQ-1|recQ-2|recQ1|recQ2|ATP-dependent DNA helicase|ATP-dependent DNA helicase RecQ|ATP-dependent DNA helicase RecQ (Recombination proteinS)|ATP-dependent DNA helicase_ RecQ family|ATP-dependent helicase RecQ|ATP-dependent RNA helicase|ATP-dependent RNA helicase DEAD box family protein|ATP-dependent RNA helicase DEAD/DEAH box family protein|ATP-dependent RNA helicase homolog|ATP-dependent …	|DNA metabolism|Energy metabolism|Protein fate|Protein synthesis|Regulatory functions|Transcription|Degradation of proteins_ peptides_ and glycopeptides|DNA replication_ recombination_ and repair|Electron transport|Ribosomal proteins: synthesis and modification|Sugars|Transcription factors|Translation factors|: Superfamily II DNA and RNA helicases|ATP-dependent DNA helicase homolog recS|ATP-depen…	K03654|K05592|ATP-dependent DNA helicase RecQ [EC:3.6.4.12]|ATP-dependent RNA helicase DeaD [EC:3.6.4.13]	DNA Metabolism|RNA Metabolism|DNA repair|DNA replication|RNA processing and modification|ATP-dependent_RNA_helicases__bacterial|DNA_repair__bacterial_RecFOR_pathway|DNA-replication|ATP-dependent DNA helicase RecQ|ATP-dependent RNA helicase YqfR|Cold-shock DEAD-box protein A	|	eukaryotic translation initiation factor 4A [Toxoplasma gondii]|	PF00270|PF00271|PF00570|PF09382|DEAD|Helicase_C|HRDC|RQC	GO:0003676|GO:0004386|GO:0005524|GO:0005622|GO:0006260|GO:0006281|GO:0008026|GO:0043140|ATP binding|ATP-dependent 3'-5' DNA helicase activity|ATP-dependent helicase activity|DNA repair|DNA replication|helicase activity|intracellular|nucleic acid binding	1	1	1	1	1	1	1	1	1	1	1	1	1	1	1	1	1	1	1	1	1	1	1	1	1	1	1	1	1
43	0	87|113|122|240|244|246|247|248|265|266|277|302|305|306|307|308|309|310|311|319|323|328|336|337|348|586|603	HMPREF0786_00075|HMPREF0786_00221|HMPREF0786_00781|MCCL_0743|MCCL_1162|MCCL_1385|MW0029|MW0204|MW0841|MW1003|MW1663|NWMN_0164|NWMN_0830|NWMN_0984|NWMN_1614|SA0036|SA0220|SA0820|SA0969|SA1542|SAAV_0193|SAAV_0920|SAAV_1087|SAAV_1731|SAB0167|SAB0827c|SAB0985c|SAB1579c|SACOL0031|SACOL0207|SACOL0962|SACOL1130|SACOL1770|SAHV_0038|SAHV_0227|SAHV_0954|SAHV_1112|SAHV_1707|SAOUHSC_00190|SAOUHSC_00897|SAOUH…	|COG0584C|COG4781C|Glycerophosphoryl diester phosphodiesterase|Membrane domain of membrane-anchored glycerophosphoryl diester phosphodiesterase	|glpQ|glpQ1|glpQ2|ugpQ|ugpQ'|ugpQ''|ugpQ1|ugpQ2|glycerophosphodiester phosphodiesterase|glycerophosphoryl diester phosphodiesterase|Glycerophosphoryl diester phosphodiesterase|glycerophosphoryl diester phosphodiesterase family protein|glycerophosphoryl diester phosphodiesterase GlpQ|glycerophosphoryl diester phosphodiesterase GlpQ_ putative|glycerophosphoryl diester phosphodiesterase UgpQ_ putati…	|Central intermediary metabolism|Energy metabolism|Fatty acid and phospholipid metabolism|Protein synthesis|Degradation|Domain|Enzymes of unknown specificity|Ribosomal proteins: synthesis and modification|glycerophosphodiester phosphodiesterase|glycerophosphoryl diester phosphodiesterase|glycerophosphoryl diester phosphodiesterase (Glycerophosphodiester phosphodiesterase)|glycerophosphoryl dieste…	K01126|glycerophosphoryl diester phosphodiesterase [EC:3.1.4.46]	Carbohydrates|Clustering-based subsystems|Sugar alcohols|CBSS-176299.4.peg.1996A|Glycerol_and_Glycerol-3-phosphate_Uptake_and_Utilization|Glycerophosphoryl diester phosphodiesterase (EC 3.1.4.46)|Glycerophosphoryl diester phosphodiesterase_ periplasmic (EC 3.1.4.46)	|	|	PF03009|PF10110|GDPD	GO:0006071|GO:0008889|glycerol metabolic process|glycerophosphodiester phosphodiesterase activity	1	1	1	1	1	1	1	1	1	1	1	1	1	1	1	1	1	1	1	1	1	1	1	1	1	1	1	1	1
44	0|1	209|377|411|416|430|436|438|444|446|447|448|450|451|452|453|488|492|493|494|495|674|685	HMPREF0786_00121|HMPREF0786_00265|HMPREF0786_00801|HMPREF0786_02298|HMPREF0786_02299|MCCL_0631|MCCL_0755|MCCL_1417|MCCL_1740|MW0899|MW1066|MW1683|MW2005|NWMN_0888|NWMN_1093|NWMN_1633|NWMN_1986|SA0876|SA1026|SA1561|SA1886|SAAV_0980|SAAV_1154|SAAV_1750|SAAV_2136|SAB0884|SAB1047|SAB1600c|SAB1966c|SACOL1023|SACOL1196|SACOL1790|SACOL2073|SAHV_1012|SAHV_1173|SAHV_1726|SAHV_2067|SAOUHSC_00954|SAOUHSC_01…	|COG0769M|COG0770M|COG0771M|COG0773M|UDP-N-acetylmuramate-alanine ligase|UDP-N-acetylmuramoylalanine-D-glutamate ligase|UDP-N-acetylmuramyl pentapeptide synthase|UDP-N-acetylmuramyl tripeptide synthase	|murC|murD|murE|murE1|murF|Mur ligase middle domain protein|putative UDP-N-acetylmuramoyl-tripeptide--D-alanyl-D-alanine ligase|putative UDP-N-acetylmuramoylalanyl-D-glutamyl-2_ 6-diaminopimelate-- D-alanyl-D-alanyl ligase|UDP-N-acetylmuramate--alanine ligase|UDP-N-acetylmuramate--L-alanine ligase|UDP-N-acetylmuramate-alanine ligase|UDP-N-acetylmuramate-L-alanine ligase|UDP-N-acetylmuramoyl-L-ala…	|Cell envelope|Biosynthesis and degradation of murein sacculus and peptidoglycan|UDP-N-acetylmuramate--alanine ligase|UDP-N-acetylmuramoyl-L-alanyl-D-glutamate--2_6-diaminopimelate ligase (UDP-MurNAc-L-Ala-D-Glu:meso-diaminopimelate ligase)(Meso-diaminopimelate-adding enzyme) (Meso-A2pm-adding enzyme) (UDP-N-acetylmuramyl-tripeptide synthetase) (UDP-MurNAc-tripeptidesynt|UDP-N-acetylmuramoyl-L-al…	K01924|K01925|K01929|K05362|UDP-N-acetylmuramate--alanine ligase [EC:6.3.2.8]|UDP-N-acetylmuramoyl-L-alanyl-D-glutamate-L-lysine ligase [EC:6.3.2.7]|UDP-N-acetylmuramoylalanine--D-glutamate ligase [EC:6.3.2.9]|UDP-N-acetylmuramoylalanyl-D-glutamyl-2_6-diaminopimelate--D-alanyl-D-alanine ligase [EC:6.3.2.10]	Cell Wall and Capsule|Miscellaneous|Virulence_ Disease and Defense|Plant-Prokaryote DOE project|Resistance to antibiotics and toxic compounds|COG2302|Methicillin_resistance_in_Staphylococci|Peptidoglycan_Biosynthesis|Peptidoglycan_biosynthesis--gjo|UDP-N-acetylmuramate--alanine ligase (EC 6.3.2.8)|UDP-N-acetylmuramoylalanine--D-glutamate ligase (EC 6.3.2.9)|UDP-N-acetylmuramoylalanyl-D-glutamate-…	|	alanine racemase [Bacteroides thetaiotaomicron VPI-5482]|	PF01225|PF02875|PF08245|Mur_ligase|Mur_ligase_C|Mur_ligase_M	GO:0005524|GO:0009058|GO:0016874|ATP binding|biosynthetic process|ligase activity	1	1	1	1	1	1	1	1	1	1	1	1	1	1	1	1	1	1	1	1	1	1	1	1	1	1	1	1	1
45	0|1|2	31|131|200|448|449|450|451|452|455|884|909|1056|1139|1146|1147|1148|1149|1150|1152|1155	HMPREF0786_00215|HMPREF0786_00284|HMPREF0786_00606|HMPREF0786_00681|MCCL_0729|MCCL_0773|MCCL_1172|MCCL_1489|MW0997|MW1086|MW1479|MW1556|NWMN_0979|NWMN_1114|NWMN_1431|NWMN_1507|SA0963|SA1046|SA1357|SA1434|SAAV_1080|SAAV_1174|SAAV_1519|SAAV_1598|SAB0979|SAB1067|SAB1399c|SAB1477c|SACOL1123|SACOL1215|SACOL1571|SACOL1661|SAHV_1106|SAHV_1193|SAHV_1514|SAHV_1593|SAOUHSC_01064|SAOUHSC_01170|SAOUHSC_01623…	|COG0439I|COG0458EF|COG1038C|COG4770I|Acetyl/propionyl-CoA carboxylase_ alpha subunit|Biotin carboxylase|Carbamoylphosphate synthase large subunit (split gene in MJ)|Pyruvate carboxylase	|accC|accC_1|carB|pyc|pycA|acetyl-CoA biotin carboxylase|acetyl-CoA carboxylase|acetyl-CoA carboxylase biotin carboxyl carrier subunit|acetyl-CoA carboxylase biotin carboxylase subunit|acetyl-CoA carboxylase_ biotin carboxylase|acetyl-CoA carboxylase_ biotin carboxylase subunit|acetyl-CoA carboxylase_ biotin carboxylase subunit homolog|acetyl-CoA carboxylase_ biotin carboxylase_ putative|biotin c…	Energy metabolism|Fatty acid and phospholipid metabolism|Purines_ pyrimidines_ nucleosides_ and nucleotides|Biosynthesis|Glycolysis/gluconeogenesis|Photosynthesis|Pyrimidine ribonucleotide biosynthesis|acetyl-CoA carboxylase (biotin carboxylase subunit)|acetyl-CoA carboxylase_ biotin carboxylase|acetyl-CoA carboxylase_ biotin carboxylase subunit|biotin carboxylase|biotin carboxylase (Acetyl-CoA c…	K01955|K01958|K01961|acetyl-CoA carboxylase_ biotin carboxylase subunit [EC:6.4.1.2 6.3.4.14]|carbamoyl-phosphate synthase large subunit [EC:6.3.5.5]|pyruvate carboxylase [EC:6.4.1.1]	Carbohydrates|Cell Division and Cell Cycle|Clustering-based subsystems|Fatty Acids_ Lipids_ and Isoprenoids|Nucleosides and Nucleotides|Central carbohydrate metabolism|Fatty acids|Pyrimidines|Allophanate_hydrolase_2_and_Biotin_carboxylase_cluster|De_Novo_Pyrimidine_Synthesis|Fatty_Acid_Biosynthesis_FASII|Macromolecular_synthesis_operon|Pyruvate_metabolism_I:_anaplerotic_reactions__PEP|Biotin carb…	|	carbamoyl phosphate synthetase II [Toxoplasma gondii]|D-alanine:D-lactate ligase [Enterococcus faecium]|Q5NEH1|	PF00289|PF00364|PF00682|PF02142|PF02436|PF02785|PF02786|PF02787|Biotin_carb_C|CPSase_L_chain|CPSase_L_D2|CPSase_L_D3|HMGL-like	GO:0003824|GO:0004086|GO:0005524|GO:0006807|GO:0008152|GO:0016874|ATP binding|carbamoyl-phosphate synthase activity|catalytic activity|ligase activity|metabolic process|nitrogen compound metabolic process	1	1	1	1	1	1	1	1	1	1	1	1	1	1	1	1	1	1	1	1	1	1	1	1	1	1	1	1	1
46	0	217|234|254|255|270|272|273|275|277|283|286|287|288|291|292|298|312|338|339|348|351|352|353|354|355|386	HMPREF0786_00097|HMPREF0786_00465|HMPREF0786_01594|MCCL_0606|MW0183|MW0869|MW0877|MW1269|MW2389|NWMN_0145|NWMN_0857|NWMN_0865|NWMN_1292|NWMN_2362|SA0200|SA0846|SA0854|SA1213|SA2253|SAAV_0173|SAAV_0948|SAAV_0956|SAAV_1363|SAAV_2531|SAB0146|SAB0853|SAB0858|SAB1236c|SAB2348c|SACOL0186|SACOL0992|SACOL1000|SACOL1416|SACOL2474|SAHV_0206|SAHV_0982|SAHV_0990|SAHV_1369|SAHV_2449|SAOUHSC_00169|SAOUHSC_0092…	|COG1173EP|ABC-type dipeptide/oligopeptide/nickel transport systems_ permease components	|appC|opp-1C|opp-2C|opp-3C|opp1C|oppC|oppC1|oppC3|ABC transporter permease|ABC transporter_ permease protein|ABC-type dipeptide oligopeptide nickel transport system permease component|ABC-type dipeptide/oligopeptide/nickel transport system_ permease component|binding-protein-dependent transport systems inner membrane component|dipeptide transport system permease protein DppC|glutathione transport…	|Cell envelope|Transport and binding proteins|Amino acids_ peptides and amines|Cations and iron carrying compounds|ABC transporter_ permease protein_ putative|binding-protein-dependent transport systems inner membrane component|Binding-protein-dependent transport systems inner membrane component domain protein|dipeptide ABC transporter_ permease protein|dipeptide transport system permease protein…	K02034|peptide/nickel transport system permease protein	Membrane Transport|Sulfur Metabolism|ABC transporters|Organic sulfur assimilation|ABC_transporter_dipeptide_(TC_3.A.1.5.2)|ABC_transporter_oligopeptide_(TC_3.A.1.5.1)|Transport_of_Nickel_and_Cobalt|Utilization_of_glutathione_as_a_sulphur_source|Dipeptide transport system permease protein DppC (TC 3.A.1.5.2)|Nickel transport system permease protein NikC (TC 3.A.1.5.3)|Oligopeptide transport system…	|	ABC transporter permease protein [Bradyrhizobium japonicum USDA 110]|putative peptide transport system permease ABC transporter protein [Sinorhizobium meliloti 1021]|	PF00528|PF12911|BPD_transp_1	GO:0005215|GO:0006810|GO:0016020|membrane|transport|transporter activity	1	1	1	1	1	1	1	1	1	1	1	1	1	1	1	1	1	1	1	1	1	1	1	1	1	1	1	1	1
47	0	340|489|653|655|656|657|658|666|801|803|804|805|806|809|813|874|875|913|914|915|916|1023	HMPREF0786_00275|HMPREF0786_00728|HMPREF0786_00820|HMPREF0786_02385|MCCL_0764|MCCL_1298|MCCL_1435|MCCL_1922|MW0445|MW1076|MW1607|MW1701|NWMN_0453|NWMN_1103|NWMN_1558|NWMN_1651|SA0448|SA1036|SA1488|SA1579|SAAV_0437|SAAV_1165|SAAV_1649|SAAV_1768|SAB0439|SAB1057|SAB1524c|SAB1618c|SACOL0533|SACOL1206|SACOL1710|SACOL1808|SAHV_0487|SAHV_1183|SAHV_1650|SAHV_1746|SAOUHSC_00461|SAOUHSC_01159|SAOUHSC_01767…	|COG0060J|COG0143J|COG0495J|COG0525J|Isoleucyl-tRNA synthetase|Leucyl-tRNA synthetase|Methionyl-tRNA synthetase|Valyl-tRNA synthetase	|ileS|leuS|leuS'|leuS''|metG|metS|valS|isoleucine--tRNA ligase|isoleucine-tRNA ligase|isoleucyl-tRNA synthetase|Isoleucyl-tRNA synthetase|leucine--tRNA ligase|leucyl-tRNA synthetase|Leucyl-tRNA synthetase|leucyl-tRNA synthetase (fragment 1)|leucyl-tRNA synthetase (fragment 2)|methionine--tRNA ligase|methionyl-tRNA synthetase|Methionyl-tRNA synthetase|valine--tRNA ligase|valyl-tRNA synthetase|Valy…	|Protein synthesis|tRNA aminoacylation|isoleucine--tRNA ligase|isoleucyl-tRNA synthetase|leucyl-tRNA synthetase|methionyl-tRNA synthetase|Methionyl-tRNA synthetase (EC 6.1.1.10) (Methionine--tRNA ligase)(MetRS).|Methionyl-tRNA synthetase (Methionine--tRNA ligase)(MetRS)|valyl-tRNA synthetase	K01869|K01870|K01873|K01874|isoleucyl-tRNA synthetase [EC:6.1.1.5]|leucyl-tRNA synthetase [EC:6.1.1.4]|methionyl-tRNA synthetase [EC:6.1.1.10]|valyl-tRNA synthetase [EC:6.1.1.9]	Clustering-based subsystems|Miscellaneous|Protein Metabolism|Cell Division|Plant-Prokaryote DOE project|Protein biosynthesis|Cell_Division_Cluster|Scaffold_proteins_for_[4Fe-4S]_cluster_assembly_(MRP_family)|tRNA_aminoacylation__Ile|tRNA_aminoacylation__Leu|tRNA_aminoacylation__Met|tRNA_aminoacylation__Val|Isoleucyl-tRNA synthetase (EC 6.1.1.5)|Leucyl-tRNA synthetase (EC 6.1.1.4)|Methionyl-tRNA s…	|	|	PF00133|PF01588|PF06827|PF08264|PF09334|PF10458|Anticodon_1|tRNA_bind|tRNA-synt_1|tRNA-synt_1g|Val_tRNA-synt_C|zf-FPG_IleRS	GO:0000049|GO:0000166|GO:0003824|GO:0004812|GO:0004832|GO:0005524|GO:0005737|GO:0006412|GO:0006418|GO:0006438|aminoacyl-tRNA ligase activity|ATP binding|catalytic activity|cytoplasm|nucleotide binding|translation|tRNA aminoacylation for protein translation|tRNA binding|valine-tRNA ligase activity|valyl-tRNA aminoacylation	1	1	1	1	1	1	1	1	1	1	1	1	1	1	1	1	1	1	1	1	1	1	1	1	1	1	1	1	1
48	0|1	49|67|68|70|77|94|216|512|614|615|619|643|656|672|673|674|680|681|685|686|694|700|723|725|732|790|792|793|794|796|801|806|842	HMPREF0786_01313|HMPREF0786_01314|HMPREF0786_01601|HMPREF0786_01837|HMPREF0786_01838|MCCL_0243|MCCL_0263|MCCL_0284|MCCL_1679|MW2000|MW2478|MW2479|NWMN_1981|NWMN_2457|NWMN_2458|SA0070|SA1880|SA2344|SA2345|SAAV_2130|SAAV_2623|SAAV_2624|SAB1961c|SAB2431|SACOL2067|SACOL2572|SACOL2573|SAHV_0072|SAHV_2061|SAHV_2541|SAHV_2542|SAOUHSC_02311|SAOUHSC_02873|SAOUHSC_02874|SAOV_2118c|SAOV_2602|SAOV_2603|SAR00…	|COG2216P|COG2217P|COG2608P|Cation transport ATPase|Copper chaperone|High-affinity K+ transport system_ ATPase chain B	|cadA|copA|copZ|kdpB|kdpB(SCCmec)|merP|ATPase copper transport|cadmium resistance protein|cadmium resistance protein B|cadmium-exporting ATPase_ truncation|cadmium-transporting ATPase|Cadmium-transporting ATPase|cation exporting ATPase protein|cation transporter E1-E2 family ATPase|cation-transporting ATPase E1-E2 family protein|conserved domain protein|Copper chaperone|copper chaperone copZ|copp…	|Cellular processes|Energy metabolism|Transport and binding proteins|ATP-proton motive force interconversion|Cations and iron carrying compounds|Detoxification|Domain|Enzymes of unknown specificity|cadmium resistance protein B|cadmium-translocating P-type ATPase|cation-transporting ATPase_ E1-E2 family|conserved domain protein|copper P-type ATPase AtkB|copper-ion-binding protein|copper-translocat…	K01533|K01534|K01547|K07213|Cd2+/Zn2+-exporting ATPase [EC:3.6.3.3 3.6.3.5]|Cu2+-exporting ATPase [EC:3.6.3.4]|K+-transporting ATPase ATPase B chain [EC:3.6.3.12]	Clustering-based subsystems|Potassium metabolism|Virulence_ Disease and Defense|Resistance to antibiotics and toxic compounds|BlaR1_Family_Regulatory_Sensor-transducer_Disambiguation|Cadmium_resistance|CBSS-196620.1.peg.2477|Cobalt-zinc-cadmium_resistance|Copper_homeostasis|Potassium_homeostasis|Cadmium resistance protein|Cadmium-transporting ATPase (EC 3.6.3.3)|Copper ion binding protein|Copper-…	Magnesium uptake|(gi:16767047) mgtB - Mg<up>2+</up> transport protein [Salmonella enterica (serovar typhimurium) LT2]	Mg2+ transporter [Salmonella typhimurium LT2]|proton motive ATPase H1A [Leishmania donovani]|proton motive ATPase H1B [Leishmania donovani]|	PF00122|PF00403|PF00702|E1-E2_ATPase|HMA|Hydrolase	GO:0000166|GO:0003824|GO:0008152|GO:0030001|GO:0046872|catalytic activity|metabolic process|metal ion binding|metal ion transport|nucleotide binding	1	1	1	1	1	1	1	1	1	1	1	1	1	1	1	1	1	1	1	1	1	1	1	1	1	1	1	1	1
49	0	89|167|180|187|189|234|237|238|239|243|245|253|259|263|278|280|281|284|286|289|291|323|326|327|332|335|341|344|356|357|455|464|572	HMPREF0786_01611|HMPREF0786_01786|MW0932|MW1752|MW1753|MW1754|MW1755|NWMN_0918|NWMN_1701|NWMN_1702|NWMN_1703|NWMN_1704|NWMN_1705|NWMN_1706|SA0901|SA1627|SA1628|SA1629|SA1630|SA1631|SA2382|SA2389|SAAV_1817|SAAV_1818|SAAV_1819|SAAV_1820|SAAV_1821|SAAV_2662|SAB0915c|SAB1669c|SAB1670c|SAB1671c|SAB1672c|SACOL1057|SACOL1864|SACOL1865|SACOL1866|SACOL1867|SACOL1868|SACOL1869|SAHV_1041|SAHV_1794|SAHV_1795…	|COG0265O|COG3591E|Trypsin-like serine proteases_ typically periplasmic_ contain C-terminal PDZ domain|V8-like Glu-specific endopeptidase	|splA|splB|splC|splD|splE|splF|sspA|truncated-SA|glutamyl endopeptidase|glutamyl endopeptidase precursor|glutamyl endopeptidase precursor SspA|Glutamyl endopeptidase precursor_ blaSE|glutamyl endopeptidase serine protease|peptidase S1 and S6 chymotrypsin/Hap|peptidase S1 and S6_ chymotrypsin/Hap|serine protease|serine protease SplA|serine protease SplB|serine protease SplC|serine protease SplD|se…	|Amino acid biosynthesis|Cellular processes|DNA metabolism|Energy metabolism|Protein fate|Protein synthesis|Regulatory functions|Degradation of proteins_ peptides_ and glycopeptides|DNA replication_ recombination_ and repair|Electron transport|Pathogenesis|Ribosomal proteins: synthesis and modification|Serine family|- - serine protease SplB|- - serine protease SplC|- - serine protease SplF|chain …	K01318|glutamyl endopeptidase [EC:3.4.21.19]	Protein Metabolism|Protein degradation|Serine_endopeptidase_(EC_3.4.21.-)|Glutamyl endopeptidase precursor (EC 3.4.21.19)_ serine proteinase SspA	Adherence|Exoenzyme; Protease; Serine protease|Exoenzyme; Serine protease|Toxin; Serine protease|(gi:15900312) cbpG - choline binding protein G [Streptococcus pneumoniae TIGR4]|(gi:21282661) sspA - serine protease; V8 protease; glutamyl endopeptidase [Staphylococcus aureus MW2]|(gi:29376361) EF1817 - serine proteinase_ V8 family [Enterococcus faecalis V583]|(gi:409063) eta - exfoliative toxin A […	P0C1U8|P39790|putative protease transmembrane protein [Sinorhizobium meliloti 1021]|Q04186|Q47809|Q53781|Q53782|Q5HH35|	PF00089|Trypsin	GO:0004252|GO:0006508|proteolysis|serine-type endopeptidase activity	1	1	1	1	1	1	1	1	1	1	1	1	1	1	1	1	1	1	1	1	1	1	1	1	0	1	1	1	1
50	0	281|306|307|308|309|310|312|315|316|317|318|319|320|325|326|327|331|332|334|338|400|434|444|447|477|491	HMPREF0786_00096|HMPREF0786_00466|HMPREF0786_01595|MCCL_0605|MW0182|MW0868|MW0876|MW1270|MW2390|NWMN_0144|NWMN_0856|NWMN_0864|NWMN_1293|NWMN_2363|SA0199|SA0845|SA0853|SA1214|SA2254|SAAV_0172|SAAV_0947|SAAV_0955|SAAV_1364|SAAV_2532|SAB0145|SAB0852|SAB0857|SAB1237c|SAB2349c|SACOL0185|SACOL0991|SACOL0999|SACOL1417|SACOL2475|SAHV_0205|SAHV_0981|SAHV_0989|SAHV_1370|SAHV_2450|SAOUHSC_00168|SAOUHSC_0092…	|COG0601EP|ABC-type dipeptide/oligopeptide/nickel transport systems_ permease components	|appB|opp-1B|opp-2B|opp-3B|opp1B|oppB|oppB1|oppB3|truncated-oppB|ABC transporter permease|ABC transporter_ permease protein|ABC-type dipeptide oligopeptide nickel transport system permease component|ABC-type dipeptide/oligopeptide/nickel transport system_ permease component|binding-protein-dependent transport systems inner membrane component|Dipeptide transport system permease protein DppB|nickel…	|Cell envelope|Transport and binding proteins|Amino acids_ peptides and amines|Cations and iron carrying compounds|ABC transporter_ permease protein|binding-protein-dependent transport systems inner membrane component|Binding-protein-dependent transport systems inner membrane component domain protein|Dipeptide transport system permease protein dppB|oligopeptide ABC superfamily ATP binding cassett…	K02033|peptide/nickel transport system permease protein	Membrane Transport|Sulfur Metabolism|ABC transporters|Organic sulfur assimilation|ABC_transporter_dipeptide_(TC_3.A.1.5.2)|ABC_transporter_oligopeptide_(TC_3.A.1.5.1)|Transport_of_Nickel_and_Cobalt|Utilization_of_glutathione_as_a_sulphur_source|Dipeptide transport system permease protein DppB (TC 3.A.1.5.2)|Nickel transport system permease protein NikB (TC 3.A.1.5.3)|Oligopeptide transport system…	|	ABC transporter permease protein [Bradyrhizobium japonicum USDA 110]|oligopeptide ABC transporter_ permease protein [Streptococcus agalactiae NEM316]|putative peptide transport system permease ABC transporter protein [Sinorhizobium meliloti 1021]|	PF00528|BPD_transp_1	GO:0005215|GO:0006810|GO:0016020|membrane|transport|transporter activity	1	1	1	1	1	1	1	1	1	1	1	1	1	1	1	1	1	1	1	1	1	1	1	1	1	1	1	1	1
51	0	77|107|187|190|192|193|194|196|197|198|206|208|363|365|367|512	HMPREF0786_00283|HMPREF0786_00452|HMPREF0786_00453|HMPREF0786_01757|HMPREF0786_01992|MCCL_0466|MCCL_0772|MCCL_1941|MW0367|MW0675|MW1085|MW1255|NWMN_0381|NWMN_0682|NWMN_1113|NWMN_1280|SA0376|SA0668|SA1045|SA1200|SAAV_0358|SAAV_0675|SAAV_1173|SAAV_1350|SAB0341|SAB0662|SAB1066|SAB1223|SACOL0461|SACOL0773|SACOL1214|SACOL1404|SAHV_0388|SAHV_0710|SAHV_1192|SAHV_1356|SAOUHSC_00375|SAOUHSC_00722|SAOUHSC_…	|COG0505EF|COG0512EH|COG0518F|COG0519F|Anthranilate/para-aminobenzoate synthases component II|Carbamoylphosphate synthase small subunit|GMP synthase - Glutamine amidotransferase domain|GMP synthase_ PP-ATPase domain/subunit	|carA|guaA|pabA|pyrAA|trpG|anthranilate synthase|anthranilate synthase component II|Anthranilate synthase_ amidotransferase component|Anthranilate synthase_ amidotransferase component TrpAb|anthranilate/para-aminobenzoate synthase component II|carbamoyl phosphate synthase small subunit|carbamoyl-phosphate synthase small chain|Carbamoyl-phosphate synthase small chain|carbamoyl-phosphate synthase_ …	|Amino acid biosynthesis|Biosynthesis of cofactors_ prosthetic groups_ and carriers|Protein synthesis|Purines_ pyrimidines_ nucleosides_ and nucleotides|Aromatic amino acid family|Folic acid|Purine ribonucleotide biosynthesis|Pyrimidine ribonucleotide biosynthesis|tRNA aminoacylation|anthranilate synthase component 2|anthranilate synthase component 2 (Anthranilate synthasecomponent II)|anthranila…	K01658|K01664|K01951|K01956|anthranilate synthase component II [EC:4.1.3.27]|carbamoyl-phosphate synthase small subunit [EC:6.3.5.5]|GMP synthase (glutamine-hydrolysing) [EC:6.3.5.2]|para-aminobenzoate synthetase component II [EC:2.6.1.85]	Amino Acids and Derivatives|Cell Division and Cell Cycle|Clustering-based subsystems|Cofactors_ Vitamins_ Prosthetic Groups_ Pigments|Nucleosides and Nucleotides|Phages_ Prophages_ Transposable elements_ Plasmids|Aromatic amino acids and derivatives|Folate and pterines|Pathogenicity islands|Probably Pyrimidine biosynthesis-related|Purines|Pyrimidines|CBSS-306254.1.peg.1508|Chorismate:_Intermediat…	|	carbamoyl phosphate synthetase II [Toxoplasma gondii]|Q5NEH2|	PF00117|PF00958|PF00988|PF02540|PF03054|CPSase_sm_chain|GMP_synt_C|tRNA_Me_trans	GO:0003922|GO:0004086|GO:0005524|GO:0005737|GO:0006164|GO:0006177|GO:0006807|GO:0008033|GO:0016740|ATP binding|carbamoyl-phosphate synthase activity|cytoplasm|GMP biosynthetic process|GMP synthase (glutamine-hydrolyzing) activity|nitrogen compound metabolic process|purine nucleotide biosynthetic process|transferase activity|tRNA processing	1	1	1	1	1	1	1	1	1	1	1	1	1	1	1	1	1	1	1	1	1	1	1	1	1	1	1	1	1
52	0|1	45|76|82|230|242|280|285|289|291|338|342|343|346|347|349|362|363|364|365|367|368|369|370|372|373|376	HMPREF0786_00404|HMPREF0786_00923|HMPREF0786_01162|HMPREF0786_02089|MCCL_0141|MCCL_0293|MCCL_1571|MCCL_1615|MW1208|MW1790|MW1825|MW2314|NWMN_1233|NWMN_1741|NWMN_1823|NWMN_2292|SA1158|SA1667|SA1701|SA2180|SAAV_1300|SAAV_1868|SAAV_1950|SAAV_2457|SAB1782c|SAB1817c|SAB2271c|SACOL1354|SACOL1906|SACOL1943|SACOL2390|SAHV_1310|SAHV_1834|SAHV_1870|SAHV_2376|SAOUHSC_01313|SAOUHSC_01981|SAOUHSC_02099|SAOUHS…	|COG2203T|COG4585T|FOG: GAF domain|Signal transduction histidine kinase	|nreB|vraS|yhcS|ATPase domain-containing protein|GAF sensor signal transduction histidine kinase|histidine kinase|histidine kinase dimerisation and phosphoacceptor region|histidine kinase sensor|integral membrane sensor signal transduction histidine kinase|Nitrate/nitrite sensor protein|NreB protein|probable sensor histidine kinase|putative histidine kinase|putative sensor histidine kinase|putati…	|Amino acid biosynthesis|Cellular processes|Energy metabolism|Regulatory functions|Signal transduction|Transport and binding proteins|Aromatic amino acid family|Carbohydrates_ organic alcohols_ and acids|Cations and iron carrying compounds|Detoxification|Protein interactions|Pyruvate dehydrogenase|Small molecule interactions|Toxin production and resistance|Two-component systems|histidine kinase|h…	K02480|K07681|K07683|K07778|two-component system_ NarL family_ sensor histidine kinase DesK [EC:2.7.13.3]|two-component system_ NarL family_ sensor histidine kinase NreB [EC:2.7.13.3]|two-component system_ NarL family_ sensor kinase [EC:2.7.13.3]|two-component system_ NarL family_ vancomycin resistance sensor histidine kinase VraS [EC:2.7.13.3]	Clustering-based subsystems|Regulation and Cell signaling|CBSS-176280.1.peg.1561|Staphylococcal_accessory_gene_regulator_system|Sensor histidine kinase VraS	Regulation; Two-component system|(gi:15610268) devS - hypothetical protein Rv3132c [Mycobacterium tuberculosis H37Rv]	|	PF01590|PF02518|PF07730|GAF|HATPase_c|HisKA_3	GO:0000155|GO:0000160|GO:0005515|GO:0005524|GO:0016021|GO:0046983|ATP binding|integral to membrane|protein binding|protein dimerization activity|two-component sensor activity|two-component signal transduction system (phosphorelay)	1	1	1	1	1	1	1	1	1	1	1	1	1	1	1	1	1	1	1	1	1	1	1	1	1	1	1	1	1
53	0	46|103|198|202|294|297|303|304|313|314|315|316|318|320|321|322|324|325|328|329|330|331|332|333|335|337|338|339|343	HMPREF0786_00797|HMPREF0786_02154|MCCL_0277|MCCL_0348|MCCL_0356|MCCL_0372|MCCL_1413|MW0247|MW1462|MW1679|MW1966|NWMN_0205|NWMN_1415|NWMN_1629|NWMN_1949|SA0261|SA1339|SA1557|SA1847|SAAV_0239|SAAV_1499|SAAV_1746|SAAV_2090|SAB0211c|SAB1369c|SAB1596c|SAB1926c|SACOL0257|SACOL1552|SACOL1786|SACOL2030|SAHV_0270|SAHV_1496|SAHV_1722|SAHV_2027|SAOUHSC_00242|SAOUHSC_01602|SAOUHSC_01850|SAOUHSC_02269|SAOV_02…	|COG1609K|COG1879G|ABC-type sugar transport system_ periplasmic component|Transcriptional regulators	|ccpA|galR|malR|marR|rbsC|rbsR|scrR|catabolite control protein|catabolite control protein A|Catabolite control protein A|Galactose operon repressor GalR|LacI family regulatory protein|maltose operon repressor|maltose operon transcriptional repressor|Maltose operon transcriptional repressor MalR_ LacI family|Predicted transcriptional regulator of the myo- inositol catabolic operon|putative catabol…	Cell envelope|Energy metabolism|Regulatory functions|Transport and binding proteins|Carbohydrates_ organic alcohols_ and acids|DNA interactions|Small molecule interactions|Sugars|catabolite control protein A|D-ribose-binding protein|GalR|HTH-type transcriptional regulator MalR|HTH-type transcriptional regulator MalR (Maltose operontranscriptional repressor)|LacI family regulatory protein|maltose …	K01775|K02529|K03484|K10439|alanine racemase [EC:5.1.1.1]|LacI family transcriptional regulator|LacI family transcriptional regulator_ sucrose operon repressor|ribose transport system substrate-binding protein	Carbohydrates|Clustering-based subsystems|Membrane Transport|Regulation and Cell signaling|Di- and oligosaccharides|Monosaccharides|Sugar Phosphotransferase Systems_ PTS|D-ribose_utilization|HPr_catabolite_repression_system|Lactose_and_Galactose_Uptake_and_Utilization|Maltose_and_Maltodextrin_Utilization|Maltose_utilization_cluster|Sucrose_utilization|Sucrose-specific_PTS|Sugar_utilization_in_The…	Biofilm formation|(gi:29375537) EF0954 - sugar-binding transcriptional regulator_ LacI family [Enterococcus faecalis V583]	ribose ABC transporter_ periplasmic D-ribose-binding protein [Streptococcus agalactiae 2603V/R]|ribose operon repressor RbsR [Streptococcus agalactiae 2603V/R]|	PF00356|PF00532|LacI	GO:0003700|GO:0005622|GO:0006355|intracellular|regulation of transcription_ DNA-dependent|sequence-specific DNA binding transcription factor activity	1	1	1	1	1	1	1	1	1	1	1	1	1	1	1	1	1	1	1	1	1	1	1	1	1	1	1	1	1
54	0|1	528|545|546|547|548|553|554|566|571|576|578|579|580|582|583|585|588|590|595|596|598	HMPREF0786_01294|HMPREF0786_01358|HMPREF0786_01420|HMPREF0786_02167|MCCL_0010|MCCL_0859|MCCL_1331|MW0162|MW1978|MW2132|MW2460|NWMN_0132|NWMN_1961|NWMN_2111|NWMN_2438|SA0182|SA1859|SA2008|SA2327|SAAV_0156|SAAV_2102|SAAV_2268|SAAV_2605|SAB0128c|SAB1939|SAB2087c|SAB2413c|SACOL0173|SACOL2043|SACOL2199|SACOL2553|SAHV_0187|SAHV_2039|SAHV_2191|SAHV_2523|SAOUHSC_00153|SAOUHSC_02282|SAOUHSC_02468|SAOUHSC_…	|COG0028EH|COG3961GHR|Pyruvate decarboxylase and related thiamine pyrophosphate-requiring enzymes|Thiamine pyrophosphate-requiring enzymes [acetolactate synthase_ pyruvate dehydrogenase (cytochrome)_ glyoxylate carboligase_ phosphonopyruvate decarboxylase]	|alsS|budB|cidC|ilvB|ilvB1|ilvB2|ipdC|poxB|acetolactate synthase|acetolactate synthase large subunit|Acetolactate synthase large subunit|acetolactate synthase_ catabolic|Acetolactate synthase_ catabolic|acetolactate synthase_ large subunit_ biosynthetic type|alpha-acetolactate synthase|indole-3-pyruvate decarboxylase|indole-3-pyruvate decarboxylase (Indolepyruvatedecarboxylase)|indole-3-pyruvate …	|Amino acid biosynthesis|Biosynthesis of cofactors_ prosthetic groups_ and carriers|Cellular processes|Central intermediary metabolism|Energy metabolism|Protein synthesis|Purines_ pyrimidines_ nucleosides_ and nucleotides|Regulatory functions|Aspartate family|Electron transport|Fermentation|Glycolysis/gluconeogenesis|Heme_ porphyrin_ and cobalamin|Menaquinone and ubiquinone|Pathogenesis|Purine ri…	K00158|K01652|K04103|acetolactate synthase I/II/III large subunit [EC:2.2.1.6]|indolepyruvate decarboxylase [EC:4.1.1.74]|pyruvate oxidase [EC:1.2.3.3]	Amino Acids and Derivatives|Carbohydrates|Regulation and Cell signaling|Branched-chain amino acids|Central carbohydrate metabolism|Fermentation|Organic acids|Programmed Cell Death and Toxin-antitoxin Systems|Acetoin__butanediol_metabolism|Alpha-acetolactate_operon|Branched-Chain_Amino_Acid_Biosynthesis|Murein_hydrolase_regulation_and_cell_death|Pyruvate_metabolism_II:_acetyl-CoA__acetogenesis_fro…	|	|	PF00205|PF02775|PF02776|TPP_enzyme_C|TPP_enzyme_M|TPP_enzyme_N	GO:0000287|GO:0003824|GO:0030976|catalytic activity|magnesium ion binding|thiamine pyrophosphate binding	1	1	1	1	1	1	1	1	1	1	1	1	1	1	1	1	1	1	1	1	1	1	1	1	1	1	1	1	1
55	0	118|137|140|141|142|143|144|145|146|147|148|149|150|151|152|153|154|156|158|171|175|215	HMPREF0786_00790|HMPREF0786_01158|HMPREF0786_01964|MCCL_0052|MCCL_0445|MCCL_0450|MCCL_1316|MCCL_1556|MCCL_1806|MW0648|MW2306|MW2440|NWMN_0655|NWMN_2286|NWMN_2411|NWMN_2418|pSHaeC05|SA0641|SA2174|SA2308|SAAV_0649|SAAV_2451|SAAV_2585|SAB0635c|SAB2265|SAB2394c|SACOL0746|SACOL2384|SACOL2524|SACOL2531|SAHV_0683|SAHV_2370|SAHV_2504|SAOUHSC_00694|SAOUHSC_02669|SAOUHSC_02819|SAOUHSC_02826|SAOV_0721|SAOV_…	|COG1846K|Transcriptional regulators	|mgrA|norR|sarZ|accessory protein Z|HTH-type transcriptional regulator sarZ|HTH-type transcriptional regulator SarZ|HTH-type transcriptional regulator SarZ (Staphylococcal accessoryregulator Z)|MarR family regulatory protein|MarR family transcription regulator|MarR family transcriptional regulator|probable transcriptional regulator MarR family|Protease production regulatory protein Hpr/ScoC|putat…	|Cellular processes|Regulatory functions|Cell division|DNA interactions|Pathogenesis|Toxin production and resistance|HTH-type transcriptional regulator MgrA|HTH-type transcriptional regulator MgrA (Regulator of autolyticactivity)|HTH-type transcriptional regulator SarZ|HTH-type transcriptional regulator SarZ (Staphylococcal accessoryregulator Z)|MarR family regulatory protein|MarR family transcri…	K03712|K09682|MarR family transcriptional regulator|MarR family transcriptional regulator_ protease production regulatory protein HPr	|	|(gi:14594879) sfaX - SfaX protein [Escherichia coli 536]|(gi:23954225) prfX - PrfX protein [Escherichia coli 536]|(gi:24527995) prsX - PrsX protein [Escherichia coli 536]|(gi:26249417) papX - PapX protein [Escherichia coli CFT073]|(gi:28316268) orf65 - putative MarR-family transcriptional regulator [Escherichia coli 536]	4-hydroxyphenylacetate catabolism [Salmonella enterica subsp. enterica serovar Typhimurium str. LT2]|adc operon repressor AdcR [Streptococcus agalactiae NEM316]|putative regulatory protein [Escherichia coli CFT073]|	PF01047|MarR	GO:0003700|GO:0005622|GO:0006355|intracellular|regulation of transcription_ DNA-dependent|sequence-specific DNA binding transcription factor activity	1	1	1	1	1	1	1	1	1	1	1	1	1	1	1	1	1	1	1	1	1	1	1	1	1	1	1	1	1
56	0	41|109|119|154|179|180|181|183|184|186|188|196|201|204|205|206|207|208|209|210|212|213|215|228	MW0552|MW0553|MW0554|MW0555|MW0556|MW0557|MW0558|MW0559|MW0560|MW0561|MW0562|NWMN_0560|NWMN_0561|NWMN_0562|NWMN_0563|NWMN_0564|NWMN_0565|NWMN_0566|NWMN_0567|NWMN_0568|NWMN_0569|NWMN_0570|NWMN_0571|SA0554|SA0555|SA0556|SAAV_0561|SAAV_0562|SAAV_0563|SAB0547|SAB0548|SAB0549|SAB0550|SAB0551|SACOL0644|SACOL0645|SACOL0646|SACOL0647|SACOL0648|SACOL0649|SACOL0650|SACOL0651|SACOL0652|SACOL0653|SACOL0654|S…	|	|	|Cell envelope|Cellular processes|Transcription|Cell adhesion|RNA processing|paralogous|Protein of unknown function (DUF443) superfamily|staphylococcus aureus paralogous family|Staphylococcus aureus paralogous family TIGR01218	|	Clustering-based subsystems|Staphylococcus_aureus_hypothetical_repetitive_gene_loci|hypothetical fig|418127.4.peg.560 homolog|repetative hypothetical protein _ fig|282458.1.peg.574 homolog	|	|	PF04276|	|	0	1	1	1	1	1	1	1	1	1	1	1	1	1	1	1	1	0	0	0	1	1	0	0	1	0	0	0	0
57	0|1	163|211|254|256|257|258|262|274|276|280|281|282|283|284|286|431|623|625|628|631|633|646|1132|1216|1247|1249|1253|1255|1256|1262|1265|1269|1334|1340|1346|1360|1367|1387|1462|1466	HMPREF0786_00150|HMPREF0786_00151|HMPREF0786_00832|HMPREF0786_01058|HMPREF0786_02029|MCCL_0643|MCCL_1466|MW0936|MW1715|MW2226|NWMN_0309|NWMN_0922|NWMN_1035|NWMN_1667|NWMN_1773|NWMN_2207|SA0905|SA1593|SA2100|SAAV_1017|SAAV_1785|SAAV_2368|SAB0919c|SAB1633c|SAB1706c|SAB2183c|SACOL1062|SACOL1825|SACOL2298|SAHV_0904|SAHV_1045|SAHV_1760|SAHV_2291|SAOUHSC_00994|SAOUHSC_01895|SAOUHSC_02023|SAOUHSC_02580|…	|COG4193G|COG5632M|Beta- N-acetylglucosaminidase|N-acetylmuramoyl-L-alanine amidase	|atl|atlE|bph|gad|lytA|autolysin|Autolysin|autolysin E|autolysin E (1e-98_63%_84%_258-258)|Autolysin_ amidase|autolysin_ N-acetylmuramyl-L-alanine amidase and endo-b-N-acetylglucosaminidas|beta-N-acetylglucosaminidase|bifunctional autolysin|bifunctional autolysin (AtlE)|Bifunctional autolysin Atl / N-acetylmuramoyl-L- alanine amidase / Endo-beta-N- acetylglucosaminidase|Bifunctional autolysin Atl…	|Cell envelope|Cellular processes|Central intermediary metabolism|Energy metabolism|Fatty acid and phospholipid metabolism|Protein fate|Regulatory functions|Biosynthesis and degradation of murein sacculus and peptidoglycan|Biosynthesis and degradation of polysaccharides|Biosynthesis and degradation of surface polysaccharides and lipopolysaccharides|Degradation|DNA interactions|Enzymes of unknown …	K01227|K01446|K01447|K13714|bifunctional autolysin [EC:3.5.1.28 3.2.1.96]|mannosyl-glycoprotein endo-beta-N-acetylglucosaminidase [EC:3.2.1.96]|N-acetylmuramoyl-L-alanine amidase [EC:3.5.1.28]	Cell Wall and Capsule|Phages_ Prophages_ Transposable elements_ Plasmids|Regulation and Cell signaling|Virulence_ Disease and Defense|Adhesion|Phages_ Prophages|Quorum sensing and biofilm formation|Adhesins_in_Staphylococcus|Biofilm_formation_in_Staphylococcus|Murein_Hydrolases|Recycling_of_Peptidoglycan_Amino_Acids|Staphylococcal_phi-Mu50B-like_prophages|Zinc_regulated_enzymes|Autolysin [SA bact…	Adherence|(gi:15900842) LytB - endo-beta-N-acetylglucosaminidase [Streptococcus pneumoniae TIGR4]|(gi:16804596) ami - autolysin_ amidase [Listeria monocytogenes (serovar 1/2a) EGD-e]	|	PF01476|PF01510|PF01832|PF05257|Amidase_2|Glucosaminidase|LysM	GO:0004040|GO:0008745|GO:0009253|GO:0016998|amidase activity|cell wall macromolecule catabolic process|N-acetylmuramoyl-L-alanine amidase activity|peptidoglycan catabolic process	1	1	1	1	1	1	1	1	1	1	1	1	1	1	1	1	1	1	1	1	1	1	1	1	1	1	1	1	1
58	0	571|577|583|584|585|586|590|591|615|646|647|648|650|652|654|655|657|658	HMPREF0786_00948|HMPREF0786_00950|MW0091|MW0093|MW0094|MW2105|MW2107|NWMN_0062|NWMN_0064|NWMN_0065|NWMN_2080|NWMN_2082|SA0114|SA0116|SA0117|SA1981|SA1983|SAAV_0086|SAAV_0088|SAAV_0089|SAAV_2240|SAAV_2242|SAB0057|SAB0059|SAB0060|SAB2060c|SAB2062|SACOL0102|SACOL0104|SACOL0105|SACOL2169|SACOL2171|SAHV_0117|SAHV_0119|SAHV_0120|SAHV_2163|SAHV_2165|SAOUHSC_00077|SAOUHSC_00079|SAOUHSC_00080|SAOUHSC_0243…	|COG4264Q|Siderophore synthetase component	|sbnC|sbnE|sbnF|aerobactin biosynthesis protein|aerobactin biosynthesis protein_ IucA/IucC family|IucA family siderophore biosynthesis protein|IucA/IucC family protein|IucA/IucC family siderophore biosynthesis protein|IucC family siderophore biosynthesis protein|putative siderophore biosynthesis protein|siderophore biosynthesis IucA family protein|siderophore biosynthesis IucC family protein|side…	|Cell envelope|Cellular processes|Transport and binding proteins|Biosynthesis and degradation of surface polysaccharides and lipopolysaccharides|Cations and iron carrying compounds|Pathogenesis|aerobactin biosynthesis protein_ IucA / IucC family family|aerobactin biosynthesis protein_ IucA/IucC family|IucA / IucC family family|IucA/IucC|IucA/IucC family siderophore biosynthesis protein|IucC famil…	K03894|K03895|aerobactin synthetase subunit alpha [EC:6.3.2.27]|aerobactin synthetase subunit beta [EC:6.3.2.27]	Iron acquisition and metabolism|Siderophores|Siderophore_Staphylobactin|Siderophore staphylobactin biosynthesis protein SbnC|Siderophore staphylobactin biosynthesis protein SbnE|Siderophore staphylobactin biosynthesis protein SbnF	|Iron uptake; Siderophore|(gi:14626624) iucA - IucA [Shigella boydii 0-1392]|(gi:24114944) iucA - orf_ conserved hypothetical protein [Shigella flexneri (serotype 2a) 301]|(gi:24114946) iucC - IucC [Shigella flexneri (serotype 2a) 301]|(gi:26249460) iucC - IucC protein [Escherichia coli CFT073]|(gi:26249462) iucA - IucA protein [Escherichia coli CFT073]|(gi:52842996) frgA - siderophore biosynthet…	FTT0029c|similar to siderophore biosynthesis protein [Staphylococcus aureus subsp. aureus Mu50]|	PF04183|PF06276|IucA_IucC	GO:0015343|GO:0019290|siderophore biosynthetic process|siderophore transmembrane transporter activity	0	1	1	1	1	1	1	1	1	1	1	1	1	1	1	1	1	1	1	1	1	1	1	1	1	1	1	1	1
59	0	108|111|113|156|157|158|159|160|166|170|174|177|181|184|185|186|187|191|192|196|198|206|207|237|238|239|280	HMPREF0786_00481|HMPREF0786_01310|HMPREF0786_02039|MCCL_0513|MCCL_0673|MCCL_1052|MCCL_1441|MCCL_1848|MW0133|MW0724|MW1285|MW2476|NWMN_0102|NWMN_0730|NWMN_1308|NWMN_2455|SA0151|SA0717|SA1229|SA2342|SAAV_0124|SAAV_0725|SAAV_1380|SAAV_2621|SAB0099|SAB0715|SAB1252|SAB2429c|SACOL0143|SACOL0827|SACOL1432|SACOL2570|SAHV_0155|SAHV_0759|SAHV_1385|SAHV_2539|SAOUHSC_00121|SAOUHSC_00783|SAOUHSC_01398|SAOUHSC…	|COG0110R|COG0663R|COG2171E|Acetyltransferase (isoleucine patch superfamily)|Carbonic anhydrases/acetyltransferases_ isoleucine patch superfamily|Tetrahydrodipicolinate N-succinyltransferase	|cap5H|cap8J|capH|dapD|maa|2_3_4_5-tetrahydropyridine-2_6-dicarboxylate N- acetyltransferase|2_3_4_5-tetrahydropyridine-2_6-dicarboxylate N-acetyltransferase|2_3_4_5-tetrahydropyridine-2_6-dicarboxylate N-succinyltransferase|2_3_4_5-tetrahydropyridine-2-carboxylate N-succinyltransferase|acetyltransferase|acetyltransferase family protein|acetyltransferase_ putative|bacterial transferase hexapeptid…	|Amino acid biosynthesis|Cell envelope|Cellular processes|Central intermediary metabolism|Energy metabolism|Aspartate family|Biosynthesis and degradation of surface polysaccharides and lipopolysaccharides|Detoxification|Enzymes of unknown specificity|Sugars|Toxin production and resistance|2_3_4_5-tetrahydropyridine-2_6-dicarboxylate N-acetyltransferase|2_3_4_5-tetrahydropyridine-2_6-dicarboxylate…	K00633|K00661|K00674|K00680|K05822|2_3_4_5-tetrahydropyridine-2-carboxylate N-succinyltransferase [EC:2.3.1.117]|galactoside O-acetyltransferase [EC:2.3.1.18]|maltose O-acetyltransferase [EC:2.3.1.79]|tetrahydrodipicolinate N-acetyltransferase [EC:2.3.1.89]	Amino Acids and Derivatives|Carbohydrates|Cell Wall and Capsule|Clustering-based subsystems|Capsular and extracellular polysacchrides|Di- and oligosaccharides|Lysine_ threonine_ methionine_ and cysteine|CBSS-196620.1.peg.2477|Lysine_Biosynthesis_DAP_Pathway|Maltose_and_Maltodextrin_Utilization|Serotype_determining_Capsular_polysaccharide_biosynthesis_in_Staphylococcus|2_3_4_5-tetrahydropyridine-2…	Antiphagocytosis|Endotoxin|(gi:21281862) cap8J - capsular polysaccharide synthesis enzyme Cap8J [Staphylococcus aureus MW2]|(gi:33591350) bplB - probable acetyltransferase [Bordetella pertussis Tohama I]	chloramphenicol acetyltransferase [Acinetobacter baumannii]|chloramphenicol acetyltransferase variant [Acinetobacter baumannii]|RecName: Full=Virginiamycin A acetyltransferase|serine O-acetyltransferase [Streptococcus agalactiae NEM316]|streptogramin A acetyltransferase [Clostridium botulinum F str. Langeland]|streptogramin A acetyltransferase [Enterococcus faecium]|streptogramin A resistance pro…	PF00132|PF08503|PF12464|DapD_N	GO:0047200|tetrahydrodipicolinate N-acetyltransferase activity	1	1	1	1	1	1	1	1	1	1	1	1	1	1	1	1	1	1	1	1	1	1	1	1	1	1	1	1	1
60	0	286|437|438|439|442|496|500|501|502|503|509|510|511|512|515|565|771|779|785|888|893|957|966	HMPREF0786_00040|HMPREF0786_00127|HMPREF0786_01509|HMPREF0786_02213|MCCL_0552|MCCL_0637|MW0023|MW0119|MW0806|MW0905|NWMN_0022|NWMN_0088|NWMN_0795|NWMN_0894|SA0022|SA0140|SA0784|SA0881|SAAV_0027|SAAV_0113|SAAV_0884|SAAV_0987|SAB0023|SAB0086|SAB0790|SAB0890|SACOL0024|SACOL0130|SACOL0926|SACOL1031|SAHV_0023|SAHV_0144|SAHV_0918|SAHV_1018|SAOUHSC_00025|SAOUHSC_00107|SAOUHSC_00860|SAOUHSC_00960|SAOV_00…	|COG0737F|5'-nucleotidase/2'_3'-cyclic phosphodiesterase and related esterases	|cpdB|sasH|2'_3'-cyclic-nucleotide 2'-phosphodiesterase|2'-3'-cyclic-nucleotide 2'-phosphodiesterase|5-nucleotidase family protein|5' nucleotidase|5' nucleotidase family protein|5'-nucleotidase|5'-nucleotidase domain-containing protein|5'-nucleotidase family protein|5'-nucleotidase family protein in cluster with NagD-like phosphatase|5'-nucleotidase precursor|bifunctional 5-nucleotidase/2_3-cycli…	|Cell envelope|Central intermediary metabolism|Energy metabolism|Fatty acid and phospholipid metabolism|Protein fate|Purines_ pyrimidines_ nucleosides_ and nucleotides|Degradation|Degradation of proteins_ peptides_ and glycopeptides|Enzymes of unknown specificity|Nucleotide and nucleoside interconversions|Protein modification and repair|Salvage of nucleosides and nucleotides|Sugar-nucleotide bios…	K01081|K01119|2'_3'-cyclic-nucleotide 2'-phosphodiesterase [EC:3.1.4.16]|5'-nucleotidase [EC:3.1.3.5]	Nucleosides and Nucleotides|Virulence_ Disease and Defense|Adhesion|Purines|Pyrimidines|Adhesins_in_Staphylococcus|Purine_conversions|pyrimidine_conversions|2'_3'-cyclic-nucleotide 2'-phosphodiesterase (EC 3.1.4.16)|5'-nucleotidase (EC 3.1.3.5)|Virulence-associated cell-wall-anchored protein SasH (LPXTG motif)	|	|	PF00149|PF02872|PF09587|5_nucleotid_C|Metallophos	GO:0009166|GO:0016787|hydrolase activity|nucleotide catabolic process	1	1	1	1	1	1	1	1	1	1	1	1	1	1	1	1	1	1	1	1	1	1	1	1	1	1	1	1	1
61	0|2	42|105|112|113|114|117|118|119|121|122|123|246|248|249|257	HMPREF0786_01045|HMPREF0786_02281|MW0085|MW0580|MW2213|MW2417|MW2418|NWMN_0056|NWMN_0588|NWMN_2195|NWMN_2393|NWMN_2394|SA0108|SA0573|SA2089|SA2286|SA2287|SAAV_0080|SAAV_0580|SAAV_2357|SAAV_2563|SAAV_2564|SAB0051c|SAB0569c|SAB2167c|SACOL0096|SACOL0672|SACOL2287|SACOL2506|SACOL2507|SAHV_0111|SAHV_0614|SAHV_2279|SAHV_2482|SAHV_2483|SAOUHSC_00070|SAOUHSC_00620|SAOUHSC_02566|SAOUHSC_02799|SAOUHSC_0280…	|COG1846K|Transcriptional regulators	|sarA|sarH1|sarH2|sarH3|sarR|sarS|sarT|sarU|accessory regulator|accessory regulator A|accessory regulator A-like protein|accessory regulator H1|accessory regulator R|accessory regulator S|accessory regulator T|accessory regulator U|accessory regulator-like protein|putative accessory regulator|putative accessory regulator A|putative regulatory protein|regulatory protein|SarA family transcriptional…	|Cellular processes|Mobile and extrachromosomal element functions|Regulatory functions|DNA interactions|Pathogenesis|Toxin production and resistance|Transposon functions|accessory regulator|HTH-type transcriptional regulator SarR|HTH-type transcriptional regulator SarR (Staphylococcal accessoryregulator R)|HTH-type transcriptional regulator SarS|HTH-type transcriptional regulator SarS (Staphyloco…	|	Regulation and Cell signaling|Quorum sensing and biofilm formation|Biofilm_formation_in_Staphylococcus|Staphylococcal accessory regulator A (SarA)	|	|	PF01047|PF02082|PF04182|PF12802|MarR	GO:0003700|GO:0005622|GO:0006355|intracellular|regulation of transcription_ DNA-dependent|sequence-specific DNA binding transcription factor activity	0	1	1	1	1	1	1	1	1	1	1	1	1	1	1	1	1	1	1	1	1	1	1	1	1	1	1	1	1
62	0	37|328|358|367|370|372|373|374|375|376|377|383|384|387|399|404|405|406|407|408|409|410|411|412|413|414|417|427	HMPREF0786_00592|HMPREF0786_01231|HMPREF0786_01444|HMPREF0786_02019|MCCL_0491|MCCL_1158|MW0705|MW1465|MW1943|NWMN_0712|NWMN_1418|NWMN_1929|SA0698|SA1343|SA1814|SAAV_0705|SAAV_1503|SAAV_2074|SAB0695c|SAB1385c|SAB1877|SACOL0806|SACOL1555|SAHV_0740|SAHV_1500|SAHV_1992|SAOUHSC_00757|SAOUHSC_01606|SAOUHSC_02244|SAOV_0780c|SAOV_1513|SAOV_2043|SAR0797|SAR1590|SAR2109|SAS0708|SAS1451|SAS1926|SaurJH1_0784…	|COG0624E|COG2195E|Acetylornithine deacetylase/Succinyl-diaminopimelate desuccinylase and related deacylases|Di- and tripeptidases	|argE|dapE|pepT|acetylornithine deacetylase|Acetylornithine deacetylase|Acetylornithine deacetylase / YlmB|acetylornithine deacetylase or succinyl-diaminopimelate desuccinylase|M20 family peptidase|M20/M25/M40 family peptidase|peptidase|peptidase M20/M25/M40 family protein|peptidase T|Peptidase T|peptidase T homolog|peptidase T-like protein|peptidase_ M20/M25/M40 family|probable succinyldiaminopi…	|Amino acid biosynthesis|Protein fate|Aspartate family|Degradation of proteins_ peptides_ and glycopeptides|Peptidase family M20/M25/M40 superfamily|peptidase T|peptidase T-like protein|peptidase_ M20/M25/M40 family|probable succinyl-diaminopimelate desuccinylase|succinyl-diaminopimelate desuccinylase|succinyl-diaminopimelate desuccinylase homolog	K01258|K01263|K01438|K01439|acetylornithine deacetylase [EC:3.5.1.16]|cytosol alanyl aminopeptidase [EC:3.4.11.14]|succinyl-diaminopimelate desuccinylase [EC:3.5.1.18]|tripeptide aminopeptidase [EC:3.4.11.4]	Amino Acids and Derivatives|Cofactors_ Vitamins_ Prosthetic Groups_ Pigments|Arginine; urea cycle_ polyamines|Folate and pterines|5-FCL-like_protein|Arginine_Biosynthesis_extended|Thiamin_biosynthesis|Acetylornithine deacetylase (EC 3.5.1.16)|Thiamin-regulated hypothetical deacetylase|YlmB	|	|	PF01546|PF07687|M20_dimer|Peptidase_M20	GO:0008152|GO:0016787|hydrolase activity|metabolic process	1	1	1	1	1	1	1	1	1	1	1	1	1	1	1	1	1	1	1	1	1	1	1	1	1	1	1	1	1
63	0	61|114|130|132|135|137|156|164|204|228|233|238|239|240|241|249|250|253|256|257|258|259|260|263|265|270	MW0051|MW0052|MW0759|MW0760|MW1552|MW1889|MW1937|MW1938|NWMN_1503|NWMN_1883|SA1429|SA1430|SA1642|SA1643|SA1644|SA1645|SA1646|SA1647|SA1648|SA1761|SA1816|SA1817|SAAV_1592|SAAV_1593|SAAV_1834|SAAV_1835|SAAV_1836|SAAV_1837|SAAV_1838|SAAV_1839|SAAV_1840|SAB0026|SAB0363|SAB0364c|SAB1696c|SAB1697c|SAB1698c|SAB1699c|SAB1701c|SACOL0886|SACOL0887|SACOL0907|SACOL1657|SAHV_1588|SAHV_1589|SAHV_1809|SAHV_1810…	|	|sea|seb|sec-bov|sec-ov|sec-variant|sec3|sec4|seg|seg2|seh|sei|sek|sek2|sel|sel2|sem|sen|seo|sep|seq|yent1|yent2|enterotoxin|enterotoxin A precursor|enterotoxin B|enterotoxin C-bovine|enterotoxin family protein|enterotoxin G|enterotoxin H|enterotoxin I|enterotoxin K|enterotoxin L|enterotoxin M|enterotoxin N|enterotoxin O|enterotoxin P|enterotoxin protein|enterotoxin Q|enterotoxin SeG|enterotoxin …	|Cellular processes|Protein fate|Regulatory functions|Degradation of proteins_ peptides_ and glycopeptides|Detoxification|Pathogenesis|Toxin production and resistance|- - enterotoxin SeN|- - enterotoxin SeO|- - enterotoxin YENT2|- - extracellular enterotoxin L|- enterotoxin P|enterotoxin|enterotoxin family protein|enterotoxin H|enterotoxin homolog|enterotoxin P|enterotoxin SEM|enterotoxin SEM [im…	K11040|staphylococcal enterotoxin	Phages_ Prophages_ Transposable elements_ Plasmids|Virulence_ Disease and Defense|Pathogenicity islands|Toxins and superantigens|Prophage-encoded_Exotoxins|Staphylococcal_pathogenicity_islands_SaPI|Staphylococcal enterotoxin B|Staphylococcal enterotoxin C3|Staphylococcal enterotoxin L|Staphylococcal enterotoxin Q|Superantigen enterotoxin SEB|Superantigen enterotoxin SEK|Superantigen enterotoxin S…	Toxin; Membrane-acting; Superantigen|(gi:153000) seb - enterotoxin B [Staphylococcus aureus]|(gi:153002) entE - enterotoxin E precursor [Staphylococcus aureus]|(gi:21283618) sea - staphylococcal enterotoxin A precursor [Staphylococcus aureus MW2]|(gi:21283666) seg2 - staphylococcal enterotoxin SeG [Staphylococcus aureus MW2]|(gi:21283667) sek2 - staphylococcal enterotoxin Sek [Staphylococcus aure…	enterotoxin type C precursor [Staphylococcus aureus subsp. aureus MW2]|extracellular enterotoxin L [Staphylococcus aureus subsp. aureus MW2]|O85217|O85383|P01553|P0A0L1|P12993|P34071|Q54A76|Q5HHH9|Q6GD45|	PF01123|PF02876|Stap_Strp_tox_C|Stap_Strp_toxin	GO:0005576|GO:0009405|extracellular region|pathogenesis	0	1	1	1	1	1	1	1	1	1	1	1	1	1	1	1	1	0	0	0	0	0	0	0	0	1	0	0	0
64	0|2	38|49|58|66|69|70|78|111|130|158|162|170|179|181|182|183|184|185|190|191|192|194|196|199|200|201|202|206|209|213|251|443|448|452|459|460|511|537|540|541|557|558|559	HMPREF0786_01636|HMPREF0786_01637|HMPREF0786_01729|HMPREF0786_01849|HMPREF0786_01850|HMPREF0786_01857|MCCL_plsB0032|MCCL_plsB0043|MCCL_plsB0049|MCCL_plsB0050|MW0038|MW0039|NWMN_0992|NWMN_2052|pSAS16|SA0057|SA0058|SAAV_c04|SAB1298|SACOL0042|SAHV_0060|SAHV_0061|SAOUHSC_02392|SAOV_1070c|SAOV_2187c|SAP013|SAP015|SAR0059|SAR0060|SAR0719|SAR1828|SAS0032|SAS0033|SaurJH1_0049|SaurJH1_0050|SaurJH1_2823|Sa…	|COG1961L|Site-specific recombinases_ DNA invertase Pin homologs	|binL|binR|ccrA|ccrA1|ccrB|ccrC|int|res|sin|tnpR|truncated-res|casette chromosome site specific recombinase CcrC|cassette chromosome recombinase A|cassette chromosome recombinase A1|cassette chromosome recombinase B|cassette chromosome recombinase C|cassette chromosome recombinase C2|DNA-invertase|DNA-invertase hin|integrase|Phage DNA invertase|Phage integrase|putative resolvase|putative site-spe…	|DNA metabolism|Energy metabolism|Mobile and extrachromosomal element functions|Regulatory functions|Signal transduction|DNA replication_ recombination_ and repair|Domain|Electron transport|Prophage functions|Protein interactions|Restriction/modification|Transposon functions|Two-component systems|cassette chromosome recombinase A|cassette chromosome recombinase A1|cassette chromosome recombinase …	K06400|K07132|site-specific DNA recombinase	Phages_ Prophages_ Transposable elements_ Plasmids|Transposable elements|Tn552|ATP-binding protein p271|Resolvase/integrase Bin	|(gi:15808710) tnpR - resolvase TnpR [Shigella flexneri (serotype 2a) YSH6000]	DNA invertase from prophage CP-933H [Escherichia coli O157:H7 EDL933]|DNA invertase gene_ RlgA [Mesorhizobium loti MAFF303099]|DNA invertase-like protein [Salmonella enterica subsp. enterica serovar Typhimurium str. LT2]|DNA-invertase [Escherichia coli O157:H7 str. Sakai]|invertase/recombinase protein [Xanthomonas campestris pv. campestris str. ATCC 33913]|putative DNA-invertase protein [Sinorhiz…	PF00239|PF02796|PF04606|PF07508|PF08279|HTH_7|Ogr_Delta|Resolvase	GO:0000150|GO:0003677|GO:0006310|GO:0006355|GO:0030528|DNA binding|DNA recombination|recombinase activity|regulation of transcription_ DNA-dependent|transcription regulator activity	1	1	1	1	1	1	1	1	1	1	1	1	1	1	1	1	1	1	1	0	1	1	1	1	1	1	1	1	1
65	0|1	102|283|406|469|473|489|490|491|497|510|516|519|526|531|532|544|546|549|550|551|552|553|554|570	HMPREF0786_00100|HMPREF0786_01172|HMPREF0786_01596|MCCL_0609|MW0213|MW0872|MW0873|MW2391|NWMN_0173|NWMN_0860|NWMN_0861|NWMN_2364|SA0229|SA0849|SA0850|SA2255|SAAV_0202|SAAV_0951|SAAV_0952|SAAV_2533|SAB0176c|SAB0856|SAB0861|SAB2350c|SACOL0217|SACOL0995|SACOL0996|SACOL2476|SAHV_0236|SAHV_0985|SAHV_0986|SAHV_2451|SAOUHSC_00201|SAOUHSC_00927|SAOUHSC_00928|SAOUHSC_02767|SAOV_0174|SAOV_0936|SAOV_0937|SA…	|COG0747E|COG4166E|ABC-type dipeptide transport system_ periplasmic component|ABC-type oligopeptide transport system_ periplasmic component	|appA|opp-1A|opp1A|oppA|oppA1|oppA2|4-phytase|ABC transporter ATP-binding protein|ABC transporter substrate-binding protein|ABC transporter_ substrate-binding protein|ABC-type dipeptide oligopeptide nickel transport system periplasmic component|bacterial extracellular solute-binding protein_ family 5|Dipeptide-binding ABC transporter_ periplasmic substrate-binding component|dipeptide-binding prot…	|Cell envelope|Energy metabolism|Transport and binding proteins|Amino acids_ peptides and amines|Cations and iron carrying compounds|Electron transport|ABC transporter_ substrate-binding protein|bacterial extracellular solute-binding proteins_ family 5|Bacterial extracellular solute-binding proteins_ family 5 superfamily|nickel ABC transporter nickel-binding protein|nickel ABC transporter_ peripl…	K02035|peptide/nickel transport system substrate-binding protein	Membrane Transport|Regulation and Cell signaling|ABC transporters|ABC_transporter_oligopeptide_(TC_3.A.1.5.1)|Sex_pheromones_in_Enterococcus_faecalis_and_other_Firmicutes|Transport_of_Nickel_and_Cobalt|Nickel ABC transporter_ periplasmic nickel-binding protein NikA (TC 3.A.1.5.3)|Oligopeptide ABC transporter_ periplasmic oligopeptide-binding protein OppA (TC 3.A.1.5.1)	|	ABC transporter substrate-binding protein [Bradyrhizobium japonicum USDA 110]|oligopeptide ABC transporter_ oligopeptide-binding protein [Streptococcus agalactiae 2603V/R]|oligopeptide ABC transporter_ substrate-binding protein_ putative [Streptococcus agalactiae 2603V/R]|	PF00496|SBP_bac_5	GO:0005215|GO:0006810|transport|transporter activity	1	1	1	1	1	1	1	1	1	1	1	1	1	1	1	1	1	1	1	1	1	1	1	1	1	1	1	1	1
66	0	183|184|185|218|296|309|481|827|1050|1062|1063|1064|1066|1433|1434|1435|1436|1437|1441	HMPREF0786_00349|HMPREF0786_00764|HMPREF0786_02098|MCCL_0849|MCCL_1369|MCCL_1627|MW1147|MW1646|MW1835|NWMN_1174|NWMN_1597|NWMN_1832|NWMN_1922|SA1107|SA1525|SA1710|SA1806|SAAV_1239|SAAV_1712|SAAV_1960|SAB1126|SAB1561c|SAB1826|SACOL1283|SACOL1750|SACOL1954|SAHV_1254|SAHV_1689|SAHV_1879|SAOUHSC_01241|SAOUHSC_01576|SAOUHSC_01811|SAOUHSC_02110|SAOV_1266|SAOV_1690|SAOV_1993|SAR1240|SAR1781|SAR1985|SAR2…	|COG0587L|COG0847L|COG2176L|DNA polymerase III_ alpha subunit|DNA polymerase III_ alpha subunit (gram-positive type)|DNA polymerase III_ epsilon subunit and related 3'-5' exonucleases	|dnaE|dnaE2|polC|ATP-dependent helicase|DNA polymerase III alpha chain|DNA polymerase III alpha subunit|DNA polymerase III DnaE|DNA polymerase III PolC|DNA polymerase III polC-type|DNA polymerase III subunit alpha|DNA polymerase III subunit alpha PolC-type|DNA polymerase III subunit alpha superfamily protein|DNA polymerase III_ alpha chain|DNA polymerase III_ alpha chain PolC-type|DNA polymerase …	|DNA metabolism|Transcription|DNA replication_ recombination_ and repair|DNA-dependent RNA polymerase|Enzymes of unknown specificity|DNA polymerase III alpha subunit|DNA polymerase III subunit alpha|DNA polymerase III_ alpha chain [imported]|DNA polymerase III_ alpha chain PolC-type|DNA polymerase III_ alpha chain_ Gram-positive type|DNA polymerase III_ alpha subunit|DNA polymerase III_ alpha sub…	K02337|K02342|K03763|DNA polymerase III subunit alpha [EC:2.7.7.7]|DNA polymerase III subunit alpha_ Gram-positive type [EC:2.7.7.7]|DNA polymerase III subunit epsilon [EC:2.7.7.7]	Clustering-based subsystems|DNA Metabolism|DNA replication|CBSS-350688.3.peg.1509|DNA-replication|DNA polymerase III alpha subunit (EC 2.7.7.7)	|	|	PF00533|PF00929|PF01336|PF02811|PF07733|PF11490|PF12836|BRCT|DNA_pol3_alpha|PHP|tRNA_anti	GO:0003676|GO:0003824|GO:0005622|GO:0005737|GO:0006260|GO:0008408|3'-5' exonuclease activity|catalytic activity|cytoplasm|DNA replication|intracellular|nucleic acid binding	1	1	1	1	1	1	1	1	1	1	1	1	1	1	1	1	1	1	1	1	1	1	1	1	1	1	1	1	1
67	0|2	35|48|75|163|226|228|231|234|238|240|241|254|256|258|259|261|262|263|265|283|284|397|440|482|483|484|485|490	HMPREF0786_00932|HMPREF0786_01184|HMPREF0786_01185|MCCL_1424|MCCL_1425|MCCL_1584|MW1799|MW2335|MW2336|NWMN_1750|NWMN_2312|NWMN_2313|SA1675|SA2201|SA2202|SAAV_1877|SAAV_2478|SAAV_2479|SAB1792c|SAB2293c|SAB2294c|SACOL1916|SACOL2411|SACOL2412|SAHV_1843|SAHV_2397|SAHV_2398|SAOUHSC_01991|SAOUHSC_02698|SAOUHSC_02699|SAOV_1855|SAOV_2459c|SAOV_2460c|SAR1949|SAR2503|SAR2504|SAS1781|SAS2304|SAS2305|SaurJH1…	|COG0765E|COG0834ET|ABC-type amino acid transport system_ permease component|ABC-type amino acid transport/signal transduction systems_ periplasmic component/domain	|ABC transporter (periplasmic amino acid-binding protein)|ABC transporter (permease protein)|ABC transporter ATP-binding protein|ABC transporter periplasmic amino acid-binding protein|ABC transporter permease|ABC-type amino acid transport system periplasmic component|ABC-type amino acid transport system permease component|ABC-type amino acid transport system substrate binding component|amino acid…	|Cell envelope|Transport and binding proteins|Amino acids_ peptides and amines|ABC transporter|ABC transporter (periplasmic amino acid-binding protein)|ABC transporter (permease protein)|amino acid ABC transporter ATP-binding protein|amino acid ABC transporter_ amino acid-binding/permease protein_ putative|amino acid ABC transporter_ periplasmic amino acid-binding protein|amino acid ABC transport…	K02029|K02030|polar amino acid transport system permease protein|polar amino acid transport system substrate-binding protein	|	Adherence|Regulation; Two-component system|(gi:15792250) peb1A - probable ABC-type amino-acid transporter periplasmic solute-binding protein [Campylobacter jejuni NCTC 11168]|(gi:33592925) bvgS - virulence sensor protein [Bordetella pertussis Tohama I]	|	PF00497|PF00528|BPD_transp_1|SBP_bac_3	GO:0005215|GO:0006810|GO:0016020|GO:0030288|membrane|outer membrane-bounded periplasmic space|transport|transporter activity	1	1	1	1	1	1	1	1	1	1	1	1	1	1	1	1	1	1	1	1	1	1	1	1	1	1	1	1	1
68	0|2	31|186|190|191|193|195|245|315|321|328|349|450|691|700|876|988|1014|1036|1038|1046|1065|1069|1084|1153|1154|1219|1319|1372|1452|1466|1486|1508|1509|1548|1549|1610|1861|1943|2057|2065|2756	HMPREF0786_00863|MCCL_0933|MCCL_0974|MCCL_0975|MCCL_1517|MW0188|MW0252|MW1390|MW1895|NWMN_0150|NWMN_0210|NWMN_0302|NWMN_1028|NWMN_1780|NWMN_1888|SA0205|SA0265|SA1766|SAAV_0178|SAAV_0244|SAAV_0867|SAAV_2020|SAB0150|SAB0215|SAB1713c|SACOL0191|SACOL0263|SACOL0379|SAHV_0211|SAHV_0274|SAHV_0896|SAHV_1941|SAOUHSC_00174|SAOUHSC_00248|SAOUHSC_01525|SAOUHSC_02033|SAOUHSC_02182|SAOV_0150|SAOV_0217|SAOV_033…	|COG0739M|COG3942R|COG3953R|COG5280S|COG5412S|Membrane proteins related to metalloendopeptidases|Phage-related minor tail protein|Phage-related protein|SLT domain proteins|Surface antigen	|lytM|bacteriophage tail length tape measure protein|bacteriophage tail protein|M23 family peptidase|M23/M37 peptidase domain-containing protein|peptidase|peptidase domain protein|peptidase M23B|peptidoglycan hydrolase|Phage tail length tape-measure protein|phage tail tape measure protein|phage tail tape measure protein_ TP901 family_ core region domain protein|phage tail tape meausure protein|ph…	|Cell envelope|Energy metabolism|Mobile and extrachromosomal element functions|Protein fate|Regulatory functions|Biosynthesis and degradation of murein sacculus and peptidoglycan|Degradation of proteins_ peptides_ and glycopeptides|Electron transport|Prophage functions|Protein folding and stabilization|77ORF001|bacteriophage L54a_ M23/M37 peptidase domain protein|Glycyl-glycine endopeptidase ALE-…	K08259|lysostaphin [EC:3.4.24.75]	Phages_ Prophages_ Transposable elements_ Plasmids|Protein Metabolism|Phages_ Prophages|Protein degradation|Metalloendopeptidases_(EC_3.4.24.-)|Phage_tail_proteins_2|Staphylococcal_phi-Mu50B-like_prophages|Glycyl-glycine endopeptidase LytM precursor (EC 3.4.24.75)|Phage tail length tape-measure protein|Tape measure protein [SA bacteriophages 11_ Mu50B]	|	prophage Lp2 protein 48 [Lactobacillus plantarum WCFS1]|putative tail protein [Escherichia coli O157:H7]|tape measure protein_ putative [Enterococcus faecalis V583]|	PF01464|PF01476|PF01551|PF05017|PF10145|LysM	GO:0016998|cell wall macromolecule catabolic process	1	1	1	1	1	1	1	1	1	1	1	1	1	1	1	1	1	1	1	1	0	1	1	0	1	1	1	1	1
69	0	491|492|493|494|495|496|497|498|499|500|510|511|512|514|515|516|535|537|538|540|541|543|544|545	HMPREF0786_00385|HMPREF0786_01100|HMPREF0786_01240|HMPREF0786_01274|MCCL_0406|MCCL_0892|MW0507|MW1183|MW2424|NWMN_0514|NWMN_1208|NWMN_2402|SA0510|SA1141|SA2294|SAAV_0515|SAAV_1274|SAAV_2571|SAB0503|SAB1161|SAB2378c|SACOL0598|SACOL1320|SACOL2515|SAHV_0550|SAHV_1290|SAHV_2490|SAOUHSC_00534|SAOUHSC_01276|SAOUHSC_02808|SAOV_0587|SAOV_1301|SAOV_2547c|SAR0557|SAR1275|SAR2583|SAS0510|SAS1233|SAS2391|Sau…	|COG0554C|COG1069C|COG1070G|Glycerol kinase|Ribulose kinase|Sugar (pentulose and hexulose) kinases	|araB|glpK|gntK|xylB|D-xylulose kinase|gluconate kinase|gluconokinase|Gluconokinase|gluconokinase homolog|glycerol kinase|Glycerol kinase|L-ribulokinase_ putative|putative gluconokinase|putative sugar kinase|putative xylulokinase|ribulokinase|xylulokinase|xylulose kinase|Xylulose kinase	Energy metabolism|Sugars|gluconate kinase|glycerol kinase|L-ribulokinase|ribulokinase|Ribulokinase (EC 2.7.1.16).|xylulokinase	K00851|K00853|K00854|K00864|K00924|gluconokinase [EC:2.7.1.12]|glycerol kinase [EC:2.7.1.30]|L-ribulokinase [EC:2.7.1.16]|xylulokinase [EC:2.7.1.17]	Carbohydrates|Fatty Acids_ Lipids_ and Isoprenoids|Virulence_ Disease and Defense|Central carbohydrate metabolism|Detection|Monosaccharides|Phospholipids|Sugar alcohols|D-gluconate_and_ketogluconates_metabolism|Entner-Doudoroff_Pathway|Glycerol_and_Glycerol-3-phosphate_Uptake_and_Utilization|Glycerolipid_and_Glycerophospholipid_Metabolism_in_Bacteria|MLST|Sugar_utilization_in_Thermotogales|Xylose…	|	|	PF00370|PF02782|FGGY_C|FGGY_N	GO:0005975|GO:0016773|carbohydrate metabolic process|phosphotransferase activity_ alcohol group as acceptor	1	1	1	1	1	1	1	1	1	1	1	1	1	1	1	1	1	1	1	1	1	1	1	1	1	1	1	1	1
70	0	46|61|97|503|513|515|519|523|524|527|529|533|534|537|539|540|542|543|544|545|546|547|550	HMPREF0786_00433|HMPREF0786_00954|HMPREF0786_01385|MCCL_1007|MW1236|MW2111|MW2535|NWMN_1261|NWMN_2089|NWMN_2513|SA1183|SA1987|SA2408|SAAV_1329|SAAV_2246|SAAV_2681|SAB1206|SAB2066c|SAB2489c|SACOL1384|SACOL2176|SACOL2632|SAHV_1337|SAHV_2169|SAHV_2599|SAOUHSC_01346|SAOUHSC_02444|SAOUHSC_02937|SAOV_1361|SAOV_2232c|SAOV_2660c|SAR1361|SAR2276|SAR2693|SAS1288|SAS2086|SAS2501|SaurJH1_1437|SaurJH1_2255|Sa…	|COG1292M|Choline-glycine betaine transporter	|bccT|betT|cudT|cudT/betT|opuD|opuD1|opuD2|BCCT family betaine/carnitine/choline transporter|BCCT family choline/carnitine/betaine transporter|BCCT family osmoprotectant transporter|choline transporter|choline-glycine betaine transporter|choline/carnitine/betaine transporter|glycine betaine transporter|glycine betaine transporter 1|glycine betaine transporter 2|glycine betaine transporter opuD|gl…	Transport and binding proteins|Amino acids_ peptides and amines|bcct transporter|choline transporter|choline transporter cudT|choline-glycine betaine transporter|choline/carnitine/betaine transporter|choline/carnitine/betaine transporter family protein_ putative|glycine betaine transporter|Glycine betaine transporter|glycine betaine transporter 2|glycine betaine transporter opuD|glycine betaine t…	K03451|K05020|betaine/carnitine transporter_ BCCT family|glycine betaine transporter	Miscellaneous|Stress Response|Osmotic stress|Plant-Prokaryote DOE project|Choline_and_Betaine_Uptake_and_Betaine_Biosynthesis|Niacin-Choline_transport_and_metabolism|Glycine betaine transporter OpuD|High-affinity choline uptake protein BetT	|	|	PF02028|BCCT	GO:0005215|GO:0006810|GO:0016020|membrane|transport|transporter activity	1	1	1	1	1	1	1	1	1	1	1	1	1	1	1	1	1	1	1	1	1	1	1	1	1	1	1	1	1
71	0	414|416|419|420|421|422|423|424|426|427|428|429|430|431|432|433|434|435|438|440|441|445	HMPREF0786_00196|HMPREF0786_00501|HMPREF0786_00595|MCCL_0712|MCCL_1063|MW0978|MW1302|MW1468|NWMN_0961|NWMN_1325|NWMN_1421|SA0945|SA1244|SA1346|SAAV_1060|SAAV_1396|SAAV_1508|SAB0961|SAB1268c|SAB1388c|SACOL1104|SACOL1448|SACOL1560|SAHV_1087|SAHV_1400|SAHV_1503|SAOUHSC_01042|SAOUHSC_01416|SAOUHSC_01611|SAOV_1039|SAOV_1422c|SAOV_1516|SAR1069|SAR1424|SAR1593|SAS1030|SAS1355|SAS1454|SaurJH1_1177|SaurJH…	|COG0508C|Pyruvate/2-oxoglutarate dehydrogenase complex_ dihydrolipoamide acyltransferase (E2) component_ and related enzymes	|bfmB|bmfBB|odhB|pdhC|sucB|2-oxoisovalerate dehydrogenase_ E2 component|2-oxoisovalerate dehydrogenase_ E2 component_ dihydrolipoamide acetyltransferase|branched-chain alpha-keto acid dehydrogenase E2|branched-chain alpha-keto acid dehydrogenase subunit E2|branched-chain alpha-keto acid_ E2 component_ dihydrolipoamide acetyltransferase|dehydrogenase catalytic domain-containing protein|Dihydrolipo…	|Cell envelope|Cellular processes|Central intermediary metabolism|Energy metabolism|Fatty acid and phospholipid metabolism|Transport and binding proteins|Amino acids and amines|Amino acids_ peptides and amines|Biosynthesis|Biosynthesis and degradation of surface polysaccharides and lipopolysaccharides|Fermentation|Pyruvate dehydrogenase|TCA cycle|Toxin production and resistance|2-oxo acid dehydro…	K00627|K00658|K09699|2-oxoglutarate dehydrogenase E2 component (dihydrolipoamide succinyltransferase) [EC:2.3.1.61]|2-oxoisovalerate dehydrogenase E2 component (dihydrolipoyl transacylase) [EC:2.3.1.168]|pyruvate dehydrogenase E2 component (dihydrolipoamide acetyltransferase) [EC:2.3.1.12]	Amino Acids and Derivatives|Carbohydrates|Cofactors_ Vitamins_ Prosthetic Groups_ Pigments|Branched-chain amino acids|Central carbohydrate metabolism|Fermentation|Folate and pterines|5-FCL-like_protein|Acetoin__butanediol_metabolism|Branched_chain_amino_acid_degradation_regulons|Dehydrogenase_complexes|Isoleucine_degradation|Leucine_Degradation_and_HMG-CoA_Metabolism|Pyruvate_metabolism_II:_acety…	|	|	PF00198|PF00364|PF02817|2-oxoacid_dh|E3_binding	GO:0008152|GO:0008415|acyltransferase activity|metabolic process	1	1	1	1	1	1	1	1	1	1	1	1	1	1	1	1	1	1	1	1	1	1	1	1	1	1	1	1	1
72	0	120|222|224|263|264|266|267|268|269|272|279|407|540|548|551|570	HMPREF0786_00201|HMPREF0786_00202|HMPREF0786_01028|HMPREF0786_01468|HMPREF0786_01469|MCCL_0130|MCCL_0341|MCCL_0342|MCCL_0716|MCCL_0717|MW0983|MW0984|MW2196|NWMN_0966|NWMN_0967|NWMN_2178|SA0951|SA0952|SA2073|SAAV_1065|SAAV_1066|SAAV_2341|SAB0967|SAB2150c|SACOL1109|SACOL1110|SACOL2271|SAHV_1092|SAHV_1093|SAHV_2262|SAOUHSC_01047|SAOUHSC_01048|SAOUHSC_02547|SAOV_1044|SAOV_1045|SAOV_2317c|SAR1074|SAR1…	|COG1176E|COG1177E|COG1178P|COG4132R|COG4149P|ABC-type Fe3+ transport system_ permease component|ABC-type molybdate transport system_ permease component|ABC-type spermidine/putrescine transport system_ permease component I|ABC-type spermidine/putrescine transport system_ permease component II|ABC-type uncharacterized transport system_ permease component	|modB|potB|potC|ABC transporter permease|ABC transporter_ permease protein|ABC-type spermidine putrescine transport system permease component I|ABC-type spermidine putrescine transport system permease component II|binding-protein-dependent transport systems inner membrane component|Ferric iron ABC transporter_ permease protein|iron/thiamine ABC transporter_ permease|modB protein|molybdate ABC tra…	Transport and binding proteins|Amino acids_ peptides and amines|Anions|Cations and iron carrying compounds|binding-protein-dependent transport systems inner membrane component|Binding-protein-dependent transport systems inner membrane component domain protein|molybdate ABC transporter_ permease protein|molybdenum ABC transporter_ permease protein|ORFID:MW0983 spermidine/putrescine ABC transporter…	K02011|K02018|K11070|K11071|iron(III) transport system permease protein|molybdate transport system permease protein|spermidine/putrescine transport system permease protein	Amino Acids and Derivatives|Cofactors_ Vitamins_ Prosthetic Groups_ Pigments|Membrane Transport|Arginine; urea cycle_ polyamines|Folate and pterines|Molybdenum_cofactor_biosynthesis|Polyamine_Metabolism|Transport_of_Molybdenum|Molybdenum transport system permease protein ModB (TC 3.A.1.8.1)|Spermidine Putrescine ABC transporter permease component PotB (TC 3.A.1.11.1)|Spermidine Putrescine ABC tra…	Iron uptake; ABC transporter|(gi:15677998) fbpB - iron(III) ABC transporter_ permease protein [Neisseria meningitidis MC58 (serogroup B)]|(gi:16272072) hitB - iron(III) ABC transporter_ permease protein [Haemophilus influenzae Rd]	2-aminoethylphosphonate transport system permease protein phnU [Bacillus cereus ATCC 14579]|BMEII0566|BMEII0585|iron compound ABC transporter_ permease protein_ putative [Bacillus anthracis str. Ames]|Q63N33|	PF00528|BPD_transp_1	GO:0005215|GO:0006810|GO:0016020|membrane|transport|transporter activity	1	1	1	1	1	1	1	1	1	1	1	1	1	1	1	1	1	1	1	1	1	1	1	1	1	1	1	1	1
73	0	114|117|124|129|130|131|132|138|140|141|142|144|145|146|151|152|155|162|166|167|168|169|170|172|176|219	HMPREF0786_01731|HMPREF0786_02312|MCCL_0912|MCCL_0952|MCCL_1537|MCCL_1752|MCCL_1947|MW0342|MW1921|MW2021|NWMN_0358|NWMN_1909|NWMN_2001|SA0353|SA1792|SA1899|SAAV_0334|SAAV_0835|SAAV_2152|SAB0317|SAB1745c|SAB1981c|SACOL0339|SACOL0438|SACOL2089|SAHV_0363|SAHV_0859|SAHV_1969|SAHV_2081|SAOUHSC_00349|SAOUHSC_02334|SAOV_0290|SAOV_0390|SAOV_1081|SAOV_1956c|SAOV_2138c|SAR0363|SAR2083|SAR2185|SAS0342|SAS19…	|COG0629L|Single-stranded DNA-binding protein	|ssb|ssb1|ssb2|traM|bacteriophage L54a_ single-stranded DNA binding protein|phage single-strand DNA-binding protein|prophage L54a_ single-stranded DNA binding protein|putative single strand DNA binding protein|putative single strand DNA binding protein_phage associated|putative single strand DNA-binding protein|putative single-strand DNA-binding protein|single strand DNA binding protein|single st…	|DNA metabolism|Mobile and extrachromosomal element functions|DNA replication_ recombination_ and repair|Prophage functions|bacteriophage L54a_ single-stranded DNA binding protein|prophage L54a_ single-stranded DNA binding protein|single-strand binding protein|Single-strand binding protein (SSB) (Helix-destabilizing protein)|Single-strand binding protein 1 (SSB 1) (Helix-destabilizing protein1)|S…	K03111|single-strand DNA-binding protein	DNA Metabolism|Membrane Transport|DNA repair|Protein and nucleoprotein secretion system_ Type IV|DNA_repair__bacterial|DNA_repair__bacterial_RecFOR_pathway|pVir_Plasmid_of_Campylobacter|Single-stranded DNA-binding protein	|(gi:16767506) ssb - ssDNA-binding protein controls activity of RecBCD nuclease [Salmonella enterica (serovar typhimurium) LT2]	prophage LambdaSa1_ single-strand binding protein [Streptococcus agalactiae 2603V/R]|prophage LambdaSa2_ single-strand binding protein [Streptococcus agalactiae 2603V/R]|single strand binding helix destabilising protein [Lactococcus lactis subsp. lactis Il1403]|single-strand DNA-binding protein [Streptococcus agalactiae NEM316]|	PF00436|PF11506|SSB	GO:0003697|single-stranded DNA binding	1	1	1	1	1	1	1	1	1	1	1	1	1	1	1	1	1	1	1	1	1	1	1	1	1	1	1	1	1
74	0	366|374|376|377|378|379|380|381|385|387|409|410|412|414|415	HMPREF0786_00033|HMPREF0786_00698|HMPREF0786_00777|HMPREF0786_01723|MCCL_0544|MCCL_1262|MCCL_1387|MW0797|MW1572|MW1659|NWMN_0787|NWMN_1524|NWMN_1610|SA0776|SA1450|SA1538|SAAV_0815|SAAV_1615|SAAV_1726|SAB0776|SAB1493c|SAB1575c|SACOL0916|SACOL1677|SACOL1765|SAHV_0840|SAHV_1609|SAHV_1702|SAOUHSC_00849|SAOUHSC_01727|SAOUHSC_01825|SAOV_0861|SAOV_1620|SAOV_1703|SAR0878|SAR1702|SAR1794|SAS0786|SAS1558|S…	|COG0520E|COG1104E|Cysteine sulfinate desulfinase/cysteine desulfurase and related enzymes|Selenocysteine lyase	|csd1|csd2|csdB|iscS|nifS|sufS|aminotransferase|aminotransferase class V|aminotransferase class-V protein|aminotransferase NifS homologue|aminotransferase NifS-like protein|aminotransferase_ class V|aminotransferase_ class V superfamily|cysteine desulfurase|Cysteine desulfurase|cysteine desulfurase (Nitrogenase metalloclustersbiosynthesis protein NifS)|cysteine desulfurase (Selenocysteine lyase) …	|Amino acid biosynthesis|Biosynthesis of cofactors_ prosthetic groups_ and carriers|Central intermediary metabolism|Energy metabolism|Aspartate family|Electron transport|Enzymes of unknown specificity|Pyruvate family|Sulfur metabolism|2.8.1.7|aminotransferase class V|aminotransferase NifS homologue|aminotransferase_ class V|aminotransferase_ class V superfamily|carbon-sulfur lyase|cysteine desulf…	K04487|K11717|cysteine desulfurase [EC:2.8.1.7]|cysteine desulfurase / selenocysteine lyase [EC:2.8.1.7 4.4.1.16]	Amino Acids and Derivatives|Clustering-based subsystems|Cofactors_ Vitamins_ Prosthetic Groups_ Pigments|Miscellaneous|RNA Metabolism|Alanine_ serine_ and glycine|Cell Division|Folate and pterines|Lysine_ threonine_ methionine_ and cysteine|Plant-Prokaryote DOE project|RNA processing and modification|Alanine_biosynthesis|At5g37530|CBSS-393130.3.peg.794|CBSS-84588.1.peg.1247|COG2363|Iron-sulfur_cl…	|	aminotransferase_ class V [Enterococcus faecalis V583]|HP0220|selenocysteine lyase [Streptococcus agalactiae 2603V/R]|	PF00266|Aminotran_5	GO:0008152|metabolic process	1	1	1	1	1	1	1	1	1	1	1	1	1	1	1	1	1	1	1	1	1	1	1	1	1	1	1	1	1
75	0	248|306|310|312|314|315|316|317|318|322|324|325|326|327|328|333|337|349|358|391|399|404|407|411|415|416|417|420|422|429|435	HMPREF0786_00154|HMPREF0786_00445|HMPREF0786_01062|MCCL_0645|MCCL_0657|MCCL_1020|MCCL_1804|MW0939|MW1249|MW2230|NWMN_0925|NWMN_1274|NWMN_2211|SA0908|SA1195|SA2103|SAAV_1020|SAAV_1342|SAAV_2372|SAB0922c|SAB1218|SAB2187c|SACOL1065|SACOL1398|SACOL2302|SAHV_1048|SAHV_1350|SAHV_2294|SAOUHSC_00997|SAOUHSC_01361|SAOUHSC_02583|SAOV_1002c|SAOV_1373|SAOV_2350c|SAR1029|SAR1374|SAR2394|SAS0991|SAS1302|SAS220…	|COG1316K|Transcriptional regulator	|capM|msrR|Cell envelope-associated transcriptional attenuator LytR-CpsA-Psr_ subfamily F2|cell envelope-related transcriptional attenuator|lyt divergon expression attenuator LytR|membrane-bound protein LytR|peptide methionine sulfoxide reductase regulator|peptide methionine sulfoxide reductase regulator MsrR|Peptide methionine sulfoxide reductase regulator MsrR|probable exported protein|probable…	|Cell envelope|Central intermediary metabolism|Energy metabolism|Protein fate|Regulatory functions|DNA interactions|Electron transport|Protein modification and repair|cell envelope-related transcriptional attenuator domain family|Cell envelope-related transcriptional attenuator domain family|lyt divergon expression attenuator LytR|membrane-bound protein LytR|peptide methionine sulfoxide reductase…	|	Miscellaneous|Regulation and Cell signaling|Plant-Prokaryote DOE project|At4g38090|Cell_envelope-associated_LytR-CpsA-Psr_transcriptional_attenuators|Cell envelope-associated transcriptional attenuator LytR-CpsA-Psr_ subfamily F2 (as in PMID19099556)|Peptide methionine sulfoxide reductase regulator MsrR	Antiphagocytosis|Antiphagocytosis; Serum resistance|(gi:15900275) cps4A - capsular polysaccharide biosynthesis protein Cps4A [Streptococcus pneumoniae TIGR4]|(gi:22537333) cpsA - capsular polysaccharide biosynthesis protein CpsA [Streptococcus agalactiae 2603V/R]	|	PF03816|	|	1	1	1	1	1	1	1	1	1	1	1	1	1	1	1	1	1	1	1	1	1	1	1	1	1	1	1	1	1
76	0|1	29|46|82|93|96|99|102|106|114|119|120|121|124|132|139|148|207|212|213|220|223|227	HMPREF0786_00001|HMPREF0786_01822|HMPREF0786_01832|HMPREF0786_01833|HMPREF0786_01841|HMPREF0786_01842|HMPREF0786_01845|HMPREF0786_01890|HMPREF0786_01891|HMPREF0786_01899|HMPREF0786_01900|HMPREF0786_02064|HMPREF0786_02283|HMPREF0786_02415|MCCL_plsB0040|MCCL_plsB0047|MW0027|SA0026|SA0034|SAAV_c17|SAB0902c|SAB1299|SACOL0028|SAHV_0027|SAHV_0036|SAR0027|SAR0034|SAR0687|SAR0726|SaurJH1_0026|SaurJH1_280…	|COG3316L|Transposase and inactivated derivatives	|tnp|tnpE|tnpF|tnpG|ec transposase|integrase catalytic region|integrase catalytic subunit|IS257 transposase|IS431 mec transposase|IS431 transposase|IS431mec transposase|IS431mec_ transposase|IS431mec-like transposase|putative transposase|transposase|transposase for IS-like element|transposase for IS1216|transposase for IS431mec|transposase IS431|transposase TnpG|truncated IS431mec-like transposase	|DNA metabolism|Mobile and extrachromosomal element functions|DNA replication_ recombination_ and repair|Domain|Transposon functions|conserved domain protein|integrase catalytic region|IS431mec transposase|IS431mec_ transposase|transposase|transposase for|transposase for insertion sequence element in transposon|Transposase for insertion sequence-like element IS431MEC|Transposase for insertion seq…	K07498|putative transposase	Virulence_ Disease and Defense|Resistance to antibiotics and toxic compounds|Methicillin_resistance_in_Staphylococci|Transposase for insertion sequence-like element IS431mec	|	transposase [Enterococcus faecium]|	PF00665|PF03050|rve	GO:0003677|GO:0015074|DNA binding|DNA integration	1	1	0	1	1	1	1	0	1	1	1	1	1	1	1	1	1	1	1	0	1	1	1	1	0	1	1	0	1
77	0	363|366|369|379|380|381|385|389|390|424|425|427|428	HMPREF0786_01714|HMPREF0786_01715|HMPREF0786_01801|MCCL_0060|MCCL_1790|MW0334|MW0335|MW0415|NWMN_0350|NWMN_0351|NWMN_0425|SA0346|SA0347|SA0419|SAAV_0326|SAAV_0327|SAAV_0403|SAB0308c|SAB0309c|SAB0410|SACOL0430|SACOL0431|SACOL0503|SAHV_0355|SAHV_0356|SAHV_0458|SAOUHSC_00340|SAOUHSC_00341|SAOUHSC_00422|SAOV_0382c|SAOV_0383c|SAOV_0478|SAR0355|SAR0356|SAR0460|SAS0334|SAS0335|SAS0418|SaurJH1_0416|SaurJ…	|COG0626E|COG2873E|Cystathionine beta-lyases/cystathionine gamma-synthases|O-acetylhomoserine sulfhydrylase	|cysD|metB|metC|yrhB|bifunctional cystathionine gamma-lyase/gamma-synthase|Cys/Met metabolism PLP-dependent enzyme|cystathionine beta-lyase|Cystathionine beta-lyase|cystathionine beta-lyase (CBL) (Beta-cystathionase)(Cysteine lyase)|cystathionine beta-lyase cystathionine gamma-synthase|cystathionine gamma-lyase|Cystathionine gamma-lyase|cystathionine gamma-lyase (Gamma-cystathionase)(Probasin-rel…	Amino acid biosynthesis|Biosynthesis of cofactors_ prosthetic groups_ and carriers|Energy metabolism|Regulatory functions|Amino acids and amines|Aspartate family|Pantothenate and coenzyme A|Serine family|Cys/Met metabolism PLP-dependent enzyme superfamily|cystathionine beta-lyase|cystathionine beta-lyase (CBL) (Beta-cystathionase)(Cysteine lyase)|cystathionine beta-lyase homolog lin1787|cystathio…	K01739|K01740|K01760|cystathionine beta-lyase [EC:4.4.1.8]|cystathionine gamma-synthase [EC:2.5.1.48]|O-acetylhomoserine (thiol)-lyase [EC:2.5.1.49]	Amino Acids and Derivatives|Cofactors_ Vitamins_ Prosthetic Groups_ Pigments|Sulfur Metabolism|Alanine_ serine_ and glycine|Folate and pterines|Lysine_ threonine_ methionine_ and cysteine|Organic sulfur assimilation|Cysteine_Biosynthesis|Glycine_and_Serine_Utilization|L-Cystine_Uptake_and_Metabolism|Methionine_Biosynthesis|Methionine_Degradation|YgfZ|Cystathionine beta-lyase (EC 4.4.1.8)|Cystathi…	|	|	PF01053|Cys_Met_Meta_PP	GO:0006520|GO:0030170|cellular amino acid metabolic process|pyridoxal phosphate binding	1	1	1	1	1	1	1	1	1	1	1	1	1	1	1	1	1	1	1	1	1	1	1	1	1	1	1	1	1
78	0	323|342|656|659|660|662|677|680|681|682|684|685|1165|1167|1168|1169|1171|1172	HMPREF0786_00310|HMPREF0786_02035|HMPREF0786_02398|MCCL_0509|MCCL_0811|MCCL_1909|MW0458|MW0720|MW1110|NWMN_0466|NWMN_0726|NWMN_1137|SA0461|SA0713|SA1070|SAAV_0450|SAAV_0721|SAAV_1199|SAB0452|SAB0711|SAB1091|SACOL0547|SACOL0823|SACOL1241|SAHV_0500|SAHV_0755|SAHV_1217|SAOUHSC_00477|SAOUHSC_00776|SAOUHSC_00779|SAOUHSC_01194|SAOV_0525|SAOV_0795|SAOV_1230|SAR0504|SAR0812|SAR1203|SAS0460|SAS0723|SAS116…	|COG0556L|COG1197LK|COG1200LK|Helicase subunit of the DNA excision repair complex|RecG-like helicase|Transcription-repair coupling factor (superfamily II helicase)	|mfd|recG|uvrB|ATP-dependent DNA helicase|ATP-dependent DNA helicase RecG|excinuclease ABC subunit B|Excinuclease ABC subunit B|excinuclease ABC_ B subunit|exinuclease ABC subunit B|putative transcription-repair coupling factor|transcription-repair coupling factor|Transcription-repair coupling factor	DNA metabolism|DNA replication_ recombination_ and repair|ATP-dependent DNA helicase RecG|excinuclease ABC subunit B|excinuclease ABC_ B subunit|transcription-repair coupling factor|UvrABC system protein B	K03655|K03702|K03723|ATP-dependent DNA helicase RecG [EC:3.6.4.12]|excinuclease ABC subunit B|transcription-repair coupling factor (superfamily II helicase) [EC:3.6.4.-]	Clustering-based subsystems|DNA Metabolism|Dormancy and Sporulation|RNA Metabolism|DNA repair|DNA replication|Ribosomal Protein L28P relates to a set of uncharacterized proteins|Transcription|A_Gram-positive_cluster_that_relates_ribosomal_protein_L28P_to_a_set_of_uncharacterized_proteins|Cell_division-ribosomal_stress_proteins_cluster|DNA_repair__UvrABC_system|DNA-replication|Sporulation_Cluster|…	|	|	PF00270|PF00271|PF02151|PF02559|PF03461|PF04851|PF12344|CarD_TRCF|DEAD|Helicase_C|ResIII|TRCF|UVR	GO:0003676|GO:0003677|GO:0003684|GO:0003700|GO:0004386|GO:0004518|GO:0005524|GO:0006281|GO:0006289|GO:0006355|GO:0008026|GO:0016787|ATP binding|ATP-dependent helicase activity|damaged DNA binding|DNA binding|DNA repair|helicase activity|hydrolase activity|nuclease activity|nucleic acid binding|nucleotide-excision repair|regulation of transcription_ DNA-dependent|sequence-specific DNA binding tran…	1	1	1	1	1	1	1	1	1	1	1	1	1	1	1	1	1	1	1	1	1	1	1	1	1	1	1	1	1
79	0	81|101|102|103|105|106	HMPREF0786_00020|HMPREF0786_00248|HMPREF0786_00805|MCCL_0534|MCCL_1321|MCCL_1421|MW0784|MW1028|MW1687|NWMN_0774|NWMN_1057|NWMN_1637|SA0758|SA0992|SA1565|SAAV_0777|SAAV_1112|SAAV_1754|SAB0762c|SAB1009|SAB1604c|SACOL0875|SACOL1155|SACOL1794|SAHV_0827|SAHV_1136|SAHV_1730|SAOUHSC_00834|SAOUHSC_01100|SAOUHSC_01860|SAOV_0847c|SAOV_1142|SAOV_1730|SAR0862|SAR1118|SAR1822|SAS0771|SAS1079|SAS1670|SaurJH1_0…	|COG0526OC|COG3118O|Thiol-disulfide isomerase and thioredoxins|Thioredoxin domain-containing protein	|trx|trxA|probable thioredoxin|putative thioredoxin|putative thioredoxin TrxA|thioredoxin|Thioredoxin|thioredoxin domain protein|thioredoxin domain-containing protein|thioredoxin family protein|thioredoxin homolog|thioredoxin_ putative|thioredoxin-like protein	Energy metabolism|Electron transport|ORFID:SA1565 thioredoxin homolog|similar to thioredoxin|thioredoxin|thioredoxin family protein|thioredoxin_ putative|Thioredoxin_ putative|thioredoxin-like protein	K03671|thioredoxin 1	Miscellaneous|Protein Metabolism|Plant-Prokaryote DOE project|Selenoproteins|DOE_COG2016|Glycine_reductase__sarcosine_reductase_and_betaine_reductase|Thioredoxin	|	HP0824|thioredoxin family protein [Streptococcus agalactiae 2603V/R]|thioredoxin family protein [Streptococcus agalactiae NEM316]|	PF00085|PF00462|Glutaredoxin|Thioredoxin	GO:0009055|GO:0015035|GO:0045454|cell redox homeostasis|electron carrier activity|protein disulfide oxidoreductase activity	1	1	1	1	1	1	1	1	1	1	1	1	1	1	1	1	1	1	1	1	1	1	1	1	1	1	1	1	1
80	0|1	30|167|208|210|211|217|229|230|231|232|238|728|729|733|735	HMPREF0786_00110|HMPREF0786_00707|HMPREF0786_01243|MCCL_0428|MCCL_0620|MCCL_1271|MW0887|MW1584|MW2427|NWMN_0876|NWMN_1536|NWMN_2405|SA0864|SA1460|SA2297|SAAV_0968|SAAV_1627|SAAV_2574|SAB0872|SAB1503c|SAB2381c|SACOL1010|SACOL1689|SACOL2518|SAHV_1000|SAHV_1621|SAHV_2493|SAOUHSC_00942|SAOUHSC_01742|SAOUHSC_02811|SAOV_0951|SAOV_1631|SAOV_2550c|SAR0973|SAR1714|SAR2586|SAS0875|SAS1570|SAS2394|SaurJH1_1…	|COG0317TK|COG2357S|Guanosine polyphosphate pyrophosphohydrolases/synthetases|Uncharacterized protein conserved in bacteria	|relA|relA-1|relA-2|relA1|relA2|GTP diphosphokinase|GTP pyrophosphokinase|GTP pyrophosphokinase_ (p)ppGpp synthetase I|GTP-pyrophosphokinase|putative GTP-pyrophosphokinase YwaC|RelA/SpoT domain-containing protein|RelA/SpoT family protein|truncated GTP pyrophosphokinase	|Cellular processes|Central intermediary metabolism|Regulatory functions|Adaptations to atypical conditions|GTP diphosphokinase|GTP pyrophosphokinase|GTP pyrophosphokinase (ATP:GTP 3-pyrophosphotransferase)(ppGpp synthetase I) ((p)ppGpp synthetase)|GTP pyrophosphokinase (ATP:GTP 3-pyrophosphotransferase)(ppGpp synthetase I) ((P)ppGpp synthetase)|GTP pyrophosphokinase [imported]|GTP pyrophosphokin…	K00951|K07816|GTP pyrophosphokinase [EC:2.7.6.5]|putative GTP pyrophosphokinase [EC:2.7.6.5]	Clustering-based subsystems|Regulation and Cell signaling|Nucleotidyl-phosphate metabolic cluster|Probably GTP or GMP signaling related|Regulation of virulence|BarA-UvrY(SirA)_two-component_regulatory_system|CBSS-176299.4.peg.1292|CBSS-222523.1.peg.1311|Stringent_Response__(p)ppGpp_metabolism|GTP pyrophosphokinase (EC 2.7.6.5)|GTP pyrophosphokinase (EC 2.7.6.5)_ (p)ppGpp synthetase I	Regulation|Regulation; Enzyme|(gi:15609720) relA - relA [Mycobacterium tuberculosis H37Rv]|(gi:52841687) relA - GTP pyrophosphokinase ((p)ppGpp synthetase I) stringent stress response RelA [Legionella pneumophila Philadelphia 1]	GTP pyrophosphokinase p ppGpp synthetase I stringent stress response RelA [Legionella pneumophila subsp. pneumophila str. Philadelphia 1]|Q8YG65|	PF01842|PF01966|PF02824|PF04607|ACT|HD|RelA_SpoT	GO:0008081|GO:0008152|GO:0015969|GO:0016597|GO:0046872|amino acid binding|guanosine tetraphosphate metabolic process|metabolic process|metal ion binding|phosphoric diester hydrolase activity	1	1	1	1	1	1	1	1	1	1	1	1	1	1	1	1	1	1	1	1	1	1	1	1	1	1	1	1	1
81	0|2	32|34|297|298|299|435|453|458|459	HMPREF0786_00563|HMPREF0786_00646|HMPREF0786_01672|MCCL_1126|MCCL_1219|MCCL_1955|MW1364|MW1519|MW2630|NWMN_1384|NWMN_1470|NWMN_2612|SA1307|SA1396|SA2501|SAAV_1462|SAAV_1559|SAAV_2783|SAB1439c|SAB2588c|SACOL1515|SACOL1624|SACOL2738|SAHV_1463|SAHV_1554|SAHV_2696|SAOUHSC_01492|SAOUHSC_01668|SAOUHSC_03053|SAOV_1481|SAOV_1567|SAOV_2753c|SAR1484|SAR1644|SAR2798|SAS1416|SAS1505|SAS2594|SaurJH1_1562|Saur…	|COG0486R|COG1159R|COG1160R|GTPase|Predicted GTPase|Predicted GTPases	|engA|era|trmE|GTP-binding protein|GTP-binding protein EngA|GTP-binding protein Era|GTPase and tRNA-U34 5-formylation enzyme TrmE|ribosome-associated GTPase EngA|tRNA modification GTPase TrmE	|Amino acid biosynthesis|Cellular processes|Protein synthesis|Regulatory functions|Cell division|RNA interactions|Serine family|tRNA and rRNA base modification|GTP-binding protein|GTP-binding protein engA|GTP-binding protein EngA|GTP-binding protein engA.|GTP-binding protein Era|probable GTP binding protein|ribosome-associated GTPase EngA|tRNA modification GTPase TrmE	K03595|K03650|K03977|GTP-binding protein|GTP-binding protein Era|tRNA modification GTPase	Clustering-based subsystems|Cofactors_ Vitamins_ Prosthetic Groups_ Pigments|Protein Metabolism|RNA Metabolism|Fatty acid metabolic cluster|Folate and pterines|Probably GTP or GMP signaling related|Protein biosynthesis|RNA processing and modification|Bacterial_Cell_Division|CBSS-176299.4.peg.1292|CBSS-290633.1.peg.1906|COG1399|mnm5U34_biosynthesis_bacteria|RNA_modification_and_chromosome_partitio…	|(gi:28316254) orf51 - hypothetical protein [Escherichia coli 536]	|	PF01926|PF07650|PF10396|PF12631|KH_2|MMR_HSR1	GO:0003723|GO:0005525|GO:0005622|GTP binding|intracellular|RNA binding	1	1	1	1	1	1	1	1	1	1	1	1	1	1	1	1	1	1	1	1	1	1	1	1	1	1	1	1	1
82	0	49|436|437|442|454|469|470|501|502	HMPREF0786_02318|HMPREF0786_02320|HMPREF0786_02336|MCCL_1757|MCCL_1759|MCCL_1775|MW2027|MW2029|MW2045|NWMN_2007|NWMN_2009|NWMN_2025|SA1905|SA1907|SA1923|SAAV_2158|SAAV_2160|SAAV_2176|SAB1987c|SAB1989c|SAB2005c|SACOL2095|SACOL2097|SACOL2113|SAHV_2087|SAHV_2089|SAHV_2105|SAOUHSC_02341|SAOUHSC_02345|SAOUHSC_02362|SAOV_2144c|SAOV_2146c|SAOV_2162c|SAR2191|SAR2193|SAR2209|SAS2006|SAS2008|SAS2024|SaurJH…	|COG0055C|COG0056C|COG1158K|F0F1-type ATP synthase_ alpha subunit|F0F1-type ATP synthase_ beta subunit|Transcription termination factor	|atpA|atpA'|atpA''|atpD|rho|ATP synthase alpha chain|ATP synthase alpha chain (fragment 1)|ATP synthase alpha chain (fragment 2)|ATP synthase beta chain|ATP synthase F1_ alpha subunit|ATP synthase F1_ beta subunit|F0F1 ATP synthase subunit alpha|F0F1 ATP synthase subunit beta|transcription termination factor|transcription termination factor Rho|Transcription termination factor Rho	Energy metabolism|Transcription|ATP-proton motive force interconversion|Transcription factors|ATP synthase F1_ alpha subunit|ATP synthase F1_ beta subunit|transcription termination factor Rho	K02111|K02112|K03628|F-type H+-transporting ATPase subunit alpha [EC:3.6.3.14]|F-type H+-transporting ATPase subunit beta [EC:3.6.3.14]|transcription termination factor Rho	Respiration|RNA Metabolism|ATP synthases|Transcription|F0F1-type_ATP_synthase|Transcription_factors_bacterial|ATP synthase alpha chain (EC 3.6.3.14)|ATP synthase beta chain (EC 3.6.3.14)|Transcription termination factor Rho	|Secretion system; Type III secretion system|(gi:15596894) pscN - ATP synthase in type III secretion system [Pseudomonas aeruginosa PAO1]|(gi:15605402) yscN - type III secretion system ATPase [Chlamydia trachomatis D/UW-3/CX]|(gi:15804229) escN - escN [Escherichia coli O157:H7 EDL933]|(gi:16082728) yscN - putative Yops secretion ATP synthase [Yersinia pestis CO92]|(gi:16764765) ssaN - Secretion s…	|	PF00006|PF00306|PF02874|PF07497|PF07498|ATP-synt_ab|ATP-synt_ab_C|ATP-synt_ab_N|Rho_N|Rho_RNA_bind	GO:0003715|GO:0003723|GO:0005524|GO:0006353|GO:0015991|GO:0015992|GO:0016469|GO:0016820|GO:0033178|GO:0046034|GO:0046933|GO:0046961|ATP binding|ATP hydrolysis coupled proton transport|ATP metabolic process|hydrogen ion transporting ATP synthase activity_ rotational mechanism|hydrolase activity_ acting on acid anhydrides_ catalyzing transmembrane movement of substances|proton transport|proton-tran…	1	1	1	1	1	1	1	1	1	1	1	1	1	1	1	1	1	1	1	1	1	1	1	1	1	1	1	1	1
83	0	61|90|96|98|100|103|104|105|106|107|108|110|112|113|114|119|120|121|125	HMPREF0786_01855|HMPREF0786_01861|HMPREF0786_01888|HMPREF0786_02361|MCCL_1398|MCCL_1484|MCCL_1680|MW1713|MW2069|NWMN_1664|NWMN_2049|pSAS12|SA1591|SA1947|SAAV_1783|SAAV_2200|SAB1630|SAB2029|SACOL1822|SACOL2137|SAHV_1758|SAHV_2129|SAOUHSC_01891|SAOUHSC_02388|SAOV_1756|SAOV_2184|SAP006|SAP016|SAR0690|SAR0724|SAR1855|SAR2233|SAS1696|SAS2048|SaurJH1_1860|SaurJH1_2219|SaurJH1_2795|SaurJH9_1825|SaurJH9_…	|COG0640K|Predicted transcriptional regulators	|arsR|arsR-1|arsR-2|arsR1|arsR2|cadC|cadX|czrA|arsenate operon regulator|arsenical resistance operon repressor|Arsenical resistance operon repressor|arsenical resistance operon repressor 1|arsenical resistance operon repressor 2|arsenical resistance operon repressor-like protein|ArsR family transcription regulator|ArsR family transcriptional regulator|cadmium efflux regulator|cadmium efflux syste…	|Cellular processes|Central intermediary metabolism|Energy metabolism|Regulatory functions|Transport and binding proteins|Detoxification|DNA interactions|Electron transport|Nitrogen metabolism|Toxin production and resistance|128aa long hypothetical transcriptional regulator|arsenical resistance operon repressor|arsenical resistance operon repressor 1|arsenical resistance operon repressor-like pro…	K03892|ArsR family transcriptional regulator	Virulence_ Disease and Defense|Resistance to antibiotics and toxic compounds|Arsenic_resistance|Cadmium_resistance|Arsenical resistance operon repressor|Cadmium efflux system accessory protein	|	transcription regulator ArsR [Streptomyces coelicolor A3 2 ]|	PF01022|PF12802|PF12840|HTH_5	GO:0003700|GO:0005622|GO:0006355|intracellular|regulation of transcription_ DNA-dependent|sequence-specific DNA binding transcription factor activity	1	1	1	1	1	1	1	1	1	1	1	1	1	1	1	1	1	1	1	1	1	1	1	1	1	1	1	1	1
84	0|2	33|135|167|255|291|292|293|296|298|299|301|302|323|331|332|333|334|335	HMPREF0786_00281|HMPREF0786_01433|HMPREF0786_01434|HMPREF0786_01458|HMPREF0786_01575|HMPREF0786_01876|MCCL_0770|MW1050|MW1083|MW2555|NWMN_1078|NWMN_1111|NWMN_2533|SA1012|SA1043|SA2427|SAAV_1137|SAAV_1171|SAAV_2703|SAB1033|SAB1064|SAB2509c|SACOL1181|SACOL1212|SACOL2656|SAHV_1159|SAHV_1190|SAHV_2618|SAOUHSC_01128|SAOUHSC_01166|SAOUHSC_02968|SAOV_1167|SAOV_1203|SAOV_2683c|SAR1142|SAR1176|SAR2713|SAS…	|COG0078E|COG0540F|Aspartate carbamoyltransferase_ catalytic chain|Ornithine carbamoyltransferase	|arcB|arcB-1|arcB-2|arcB1|arcB2|arcB3|argF|otc|pyrB|aspartate carbamoyltransferase|Aspartate carbamoyltransferase|aspartate carbamoyltransferase catalytic chain A|aspartate carbamoyltransferase catalytic subunit|catabolic ornithine carbamoyltransferase|ornithine carbamoyltransferase|Ornithine carbamoyltransferase|putative aspartate transcarbamoylase	Amino acid biosynthesis|Purines_ pyrimidines_ nucleosides_ and nucleotides|Glutamate family|Pyrimidine ribonucleotide biosynthesis|aspartate carbamoyltransferase|ornithine carbamoyltransferase	K00609|K00611|aspartate carbamoyltransferase catalytic subunit [EC:2.1.3.2]|ornithine carbamoyltransferase [EC:2.1.3.3]	Amino Acids and Derivatives|Clustering-based subsystems|Cofactors_ Vitamins_ Prosthetic Groups_ Pigments|Nucleosides and Nucleotides|Arginine; urea cycle_ polyamines|Folate and pterines|Pyrimidines|Arginine_and_Ornithine_Degradation|Arginine_Biosynthesis_extended|Arginine_Deiminase_Pathway|CBSS-320372.3.peg.6046|De_Novo_Pyrimidine_Synthesis|YgfZ|Aspartate carbamoyltransferase (EC 2.1.3.2)|Ornithi…	|	ornithine carbamoyltransferase 2_ chain F; CP4-6 prophage [Escherichia coli str. K-12 substr. MG1655]|Q5NEH0|	PF00185|PF02729|OTCace|OTCace_N	GO:0006520|GO:0016597|GO:0016743|amino acid binding|carboxyl- or carbamoyltransferase activity|cellular amino acid metabolic process	1	1	1	1	1	1	1	1	1	1	1	1	1	1	1	1	1	1	1	1	1	1	1	1	1	1	1	1	1
85	0	234|264|268|269|294|298|300|302|303|715|723|726|730|736|739|742|744|748|755|758|777|781|796	HMPREF0786_00540|HMPREF0786_00792|HMPREF0786_02078|MCCL_1098|MCCL_1407|MCCL_1605|MW1340|MW1672|MW1814|NWMN_1361|NWMN_1623|NWMN_1766|SA1283|SA1551|SA1691|SAAV_1437|SAAV_1740|SAAV_1924|SAB1314|SAB1588|SAB1806c|SACOL1490|SACOL1779|SACOL1932|SAHV_1438|SAHV_1716|SAHV_1859|SAOUHSC_01467|SAOUHSC_01840|SAOUHSC_02012|SAOV_1458|SAOV_1716|SAOV_1900|SAR1461|SAR1807|SAR1964|SAS1393|SAS1656|SAS1796|SaurJH1_153…	|COG0744M|COG5009M|Membrane carboxypeptidase (penicillin-binding protein)|Membrane carboxypeptidase/penicillin-binding protein	|pbp2|pbpB|sgtA|sgtB|glycosyl transferase family protein|glycosyltransferase|Monofunctional biosynthetic peptidoglycan transglycosylase|monofunctional glycosyltransferase|monofunctional glycosyltransferase (MGT) (PeptidoglycanTGase)|Multimodular transpeptidase-transglycosylase|Multimodular transpeptidase-transglycosylase / Penicillin-binding protein 1A/1B (PBP1)|Multimodular transpeptidase-transg…	|Cell envelope|Energy metabolism|Protein fate|Protein synthesis|Regulatory functions|Biosynthesis and degradation of murein sacculus and peptidoglycan|Biosynthesis and degradation of surface polysaccharides and lipopolysaccharides|Degradation of proteins_ peptides_ and glycopeptides|Electron transport|Protein modification and repair|Ribosomal proteins: synthesis and modification|tRNA and rRNA bas…	K04478|K05366|K12551|monofunctional glycosyltransferase [EC:2.4.1.-]|penicillin-binding protein 1A [EC:2.4.1.- 3.4.-.-]|transglycosylase [EC:2.4.1.-]	Cell Division and Cell Cycle|Cell Wall and Capsule|Clustering-based subsystems|Membrane Transport|Virulence_ Disease and Defense|Protein and nucleoprotein secretion system_ Type IV|Resistance to antibiotics and toxic compounds|CBSS-176280.1.peg.1561|Control_of_cell_elongation_-_division_cycle_in_Bacilli|Methicillin_resistance_in_Staphylococci|Peptidoglycan_Biosynthesis|Type_IV_pilus|Monofunctiona…	|	An insertion in ORF I causes a modest deficiency in transformation. ORF I is 51.8 % identical to the penicillin-binding protein 1A of E.coli. The predicted MW and pI of ORF I are 95.4 KD and 7.1; ORF I; putative [Haemophilus influenzae]|COG5009: Membrane carboxypeptidase/penicillin-binding protein [Haemophilus influenzae R2866]|penicillin-binding protein 1A [Haemophilus influenzae 22.4-21]|penici…	PF00905|PF00912|Transgly|Transpeptidase	GO:0003824|GO:0008658|GO:0009252|GO:0009273|GO:0009274|catalytic activity|penicillin binding|peptidoglycan biosynthetic process|peptidoglycan-based cell wall|peptidoglycan-based cell wall biogenesis	1	1	1	1	1	1	1	1	1	1	1	1	1	1	1	1	1	1	1	1	1	1	1	1	1	1	1	1	1
86	0	132|134|135|136|137|138|139|147|148|149|150|151|152|153|158	HMPREF0786_00581|HMPREF0786_00633|HMPREF0786_02065|MCCL_1147|MCCL_1204|MCCL_1591|MW1452|MW1506|MW1801|NWMN_1406|NWMN_1457|NWMN_1753|SA1329|SA1383|SA1678|SAAV_1488|SAAV_1546|SAAV_1911|SAB1359c|SAB1426c|SAB1794c|SACOL1541|SACOL1611|SACOL1919|SAHV_1486|SAHV_1541|SAHV_1846|SAOUHSC_01592|SAOUHSC_01655|SAOUHSC_01997|SAOV_1500|SAOV_1554|SAOV_1888|SAR1574|SAR1631|SAR1951|SAS1438|SAS1492|SAS1783|SaurJH1_1…	|COG0735P|Fe2+/Zn2+ uptake regulation proteins	|fur|perR|zur|ferric uptake regulation protein|ferric uptake regulation protein (Ferric uptake regulator)|Ferric uptake regulation protein FUR|ferric uptake regulator family protein|ferric uptake regulator-like protein|ferric-uptake regulator|Fur family transcriptional regulator|FUR family transcriptional regulator|iron transcriptional regulator|iron uptake regulatory protein|peroxide operon regu…	Regulatory functions|Transport and binding proteins|Cations and iron carrying compounds|DNA interactions|ferric uptake regulation protein|ferric uptake regulation protein (Ferric uptake regulator)|Ferric uptake regulation protein (Ferric uptake regulator)|Ferric uptake regulation protein (Ferric uptake regulator).|ferric uptake regulator family protein|ferric uptake regulator homolog|ferric uptak…	K02076|K03711|K09825|Fur family transcriptional regulator_ ferric uptake regulator|Fur family transcriptional regulator_ peroxide stress response regulator|Fur family transcriptional regulator_ zinc uptake regulator	Clustering-based subsystems|Cofactors_ Vitamins_ Prosthetic Groups_ Pigments|Iron acquisition and metabolism|Membrane Transport|Miscellaneous|Regulation and Cell signaling|Stress Response|Folate and pterines|Oxidative stress|Plant-Prokaryote DOE project|At5g63420|Bacterial_RNA-metabolizing_Zn-dependent_hydrolases|COG0523|Iron_acquisition_in_Vibrio|Oxidative_stress|Staphylococcal_accessory_gene_re…	Regulation|(gi:16764063) fur - transcriptional repressor of iron-responsive genes (Fur family) (ferric uptake regulator) [Salmonella enterica (serovar typhimurium) LT2]	transcription regulator Fur family homolog [Staphylococcus aureus subsp. aureus Mu50]|transcription regulator Fur family-like protein [Staphylococcus epidermidis ATCC 12228]|	PF01475|FUR	GO:0003700|GO:0006355|regulation of transcription_ DNA-dependent|sequence-specific DNA binding transcription factor activity	1	1	1	1	1	1	1	1	1	1	1	1	1	1	1	1	1	1	1	1	1	1	1	1	1	1	1	1	1
87	0	225|249|250|251|252|254|349|350|351|352|354|355|356|357	HMPREF0786_00609|HMPREF0786_00769|HMPREF0786_02092|MCCL_1176|MCCL_1374|MCCL_1618|MW1482|MW1651|MW1828|NWMN_1434|NWMN_1602|NWMN_1826|SA1360|SA1530|SA1704|SAAV_1522|SAAV_1717|SAAV_1953|SAB1402c|SAB1567|SAB1820c|SACOL1588|SACOL1756|SACOL1946|SAHV_1517|SAHV_1694|SAHV_1873|SAOUHSC_01626|SAOUHSC_01816|SAOUHSC_02102|SAOV_1530|SAOV_1695|SAOV_1986|SAR1607|SAR1786|SAR1978|SAS1468|SAS1635|SAS1810|SaurJH1_16…	|COG0006E|COG0024J|Methionine aminopeptidase|Xaa-Pro aminopeptidase	|map|map1|pepQ|aminopeptidase YpdF|Aminopeptidase YpdF|Aminopeptidase YpdF (MP-_ MA-_ MS-_ AP-_ NP- specific)|M24 family Xaa-Pro dipeptidase|M24B family Xaa-Pro dipeptidase|metallopeptidase|methionine aminopeptidase|Methionine aminopeptidase|methionine aminopeptidase_ type I|methionyl aminopeptidase|peptidase|peptidase M24|probable Xaa-Pro dipeptidase -like protein|proline dipeptidase|Proline dip…	Protein fate|Degradation of proteins_ peptides_ and glycopeptides|Protein modification and repair|aminopeptidase P|aminopeptidase YpdF|methionine aminopeptidase_ type I|ORFID:SA1530 Xaa-Pro dipeptidase homolog|proline dipeptidase|Xaa-Pro dipeptidase|Xaa-Pro dipeptidase (X-Pro dipeptidase) (Prolinedipeptidase) (Prolidase) (Imidodipeptidase)|Xaa-Pro dipeptidase homolog|Xaa-Pro dipeptidase-like prot…	K01262|K01265|K01271|K01423|methionyl aminopeptidase [EC:3.4.11.18]|Xaa-Pro aminopeptidase [EC:3.4.11.9]|Xaa-Pro dipeptidase [EC:3.4.13.9]	Clustering-based subsystems|Protein Metabolism|Protein biosynthesis|Protein degradation|CBSS-312309.3.peg.1965|Protein_degradation|Translation_termination_factors_bacterial|Aminopeptidase YpdF (MP-_ MA-_ MS-_ AP-_ NP- specific)|Methionine aminopeptidase (EC 3.4.11.18)	|	|	PF00557|PF01321|Creatinase_N|Peptidase_M24	GO:0009987|GO:0016787|cellular process|hydrolase activity	1	1	1	1	1	1	1	1	1	1	1	1	1	1	1	1	1	1	1	1	1	1	1	1	1	1	1	1	1
88	0	39|102|104|125|127|270|350|353|354|355|357|377|811	HMPREF0786_00613|HMPREF0786_00819|MCCL_0383|MCCL_1178|MW0056|MW1486|MW1700|NWMN_0027|NWMN_1438|NWMN_1650|SA0044|SA0082|SA1364|SA1578|SAAV_0034|SAAV_1526|SAAV_1767|SAB0030|SAB1406|SAB1617c|SACOL0047|SACOL0063|SACOL1592|SACOL1807|SAHV_0046|SAHV_0085|SAHV_1521|SAHV_1745|SAOUHSC_00035|SAOUHSC_01630|SAOUHSC_01874|SAOV_0038|SAOV_1534|SAOV_1743|SAR0046|SAR1611|SAR1842|SAS0056|SAS1472|SAS1683|SaurJH1_003…	|COG0446R|COG0607P|COG2210S|Rhodanese-related sulfurtransferase|Uncharacterized conserved protein|Uncharacterized NAD(FAD)-dependent dehydrogenases	|conserved protein YtwF|Disulfide bond regulator|FAD-dependent pyridine nucleotide-disulphide oxidoreductase homolog|probable membrane protein|putative rhodanese domain-containing protein|putative sulfurtransferase|rhodanese domain family protein|rhodanese domain protein|rhodanese domain-containing protein|rhodanese family protein|Rhodanese-like domain protein|rhodanese-like domain-containing pro…	|Biosynthesis of cofactors_ prosthetic groups_ and carriers|Cellular processes|Central intermediary metabolism|Detoxification|Enzymes of unknown specificity|Molybdopterin|Sulfur metabolism|molybdopterin biosynthesis MoeB protein|Molybdopterin biosynthesis MoeB protein|pyridine nucleotide-disulphide oxidoreductase family protein|rhodanese domain protein|rhodanese domain-containing protein|rhodanes…	|	Clustering-based subsystems|RNA Metabolism|Oxidative stress|RNA processing and modification|CoA-disulfide_reductase_(EC_1.8.1.14)_containing_cluster|Disulphide_related_cluster|tRNA_modification_Archaea|Disulfide bond regulator|Rhodanese-like domain protein	|	|	PF00070|PF00581|PF01206|PF02635|PF02852|PF07992|Pyr_redox|Pyr_redox_dim|SirA	GO:0005737|GO:0008033|GO:0016491|GO:0016783|GO:0045454|GO:0050660|GO:0055114|cell redox homeostasis|cytoplasm|flavin adenine dinucleotide binding|oxidation-reduction process|oxidoreductase activity|sulfurtransferase activity|tRNA processing	1	1	1	1	1	1	1	1	1	1	1	1	1	1	1	1	1	1	1	1	1	1	1	1	1	1	1	1	1
89	0	278|305|307|308|309|414|418|421|422|423|424|425|426|545|556|564|565|566|567|568|569|570|575|582	HMPREF0786_00701|HMPREF0786_01819|HMPREF0786_02379|MCCL_1265|MCCL_1928|MCCL_1935|MW0433|MW0439|MW1577|NWMN_0442|NWMN_0448|NWMN_1529|SA0436|SA0442|SA1454|SAAV_0422|SAAV_0430|SAAV_1620|SAB0427|SAB0433|SAB1497|SACOL0520|SACOL0526|SACOL1682|SAHV_0475|SAHV_0481|SAHV_1614|SAOUHSC_00442|SAOUHSC_00454|SAOUHSC_01734|SAOV_0496|SAOV_0505|SAOV_1625|SAR0477|SAR0485|SAR1707|SAS0435|SAS0441|SAS1563|SaurJH1_0512…	|COG0470L|COG2256L|COG2812L|ATPase involved in DNA replication|ATPase related to the helicase subunit of the Holliday junction resolvase|DNA polymerase III_ gamma/tau subunits	|dnaX|dnaZX|holB|ATPase of helicase subunit of the Holliday junction resolvase|ATPase_ AAA family|DNA polymerase III delta prime subunit|DNA polymerase III delta subunit|DNA polymerase III delta' subunit|DNA polymerase III delta&apos; subunit|DNA polymerase III gamma and tau subunits|DNA polymerase III gamma and tau subunits homolog|DNA polymerase III gamma subunit|DNA polymerase III subunit delt…	|DNA metabolism|Energy metabolism|Transcription|Transport and binding proteins|ATP-proton motive force interconversion|Cations and iron carrying compounds|DNA replication_ recombination_ and repair|DNA-dependent RNA polymerase|ATPase_ AAA family|ATPase_ AAA family domain protein|DNA polymerase III delta prime subunit|DNA polymerase III delta subunit|DNA polymerase III gamma and tau subunits|DNA p…	K02341|K02343|K07478|DNA polymerase III subunit delta' [EC:2.7.7.7]|DNA polymerase III subunit gamma/tau [EC:2.7.7.7]|putative ATPase	DNA Metabolism|DNA replication|DNA uptake_ competence|DNA_processing_cluster|DNA-replication|DNA polymerase III delta prime subunit (EC 2.7.7.7)|DNA polymerase III subunits gamma and tau (EC 2.7.7.7)	|	recombination factor protein RarA [Salmonella enterica subsp. enterica serovar Typhimurium str. LT2]|	PF00004|PF09115|PF12002|PF12169|AAA|DNA_pol3_gamma3|DNApol3-delta_C	GO:0003677|GO:0003887|GO:0005524|GO:0006260|GO:0009360|ATP binding|DNA binding|DNA polymerase III complex|DNA replication|DNA-directed DNA polymerase activity	1	1	1	1	1	1	1	1	1	1	1	1	1	1	1	1	1	1	1	1	1	1	1	1	1	1	1	1	1
90	0	429|430|494|495|496|514|587|591	HMPREF0786_00544|HMPREF0786_00703|HMPREF0786_02412|MCCL_1102|MCCL_1267|MCCL_1895|MW0472|MW1344|MW1580|NWMN_0479|NWMN_1365|NWMN_1532|SA0475|SA1287|SA1456|SAAV_0465|SAAV_1441|SAAV_1623|SAB0466|SAB1318c|SAB1499c|SACOL0562|SACOL1494|SACOL1685|SAHV_0514|SAHV_1442|SAHV_1617|SAOUHSC_00493|SAOUHSC_01471|SAOUHSC_01737|SAOV_0540|SAOV_1462|SAOV_1627|SAR0518|SAR1465|SAR1710|SAS0474|SAS1397|SAS1566|SaurJH1_05…	|COG0017J|COG0173J|COG1190J|Aspartyl-tRNA synthetase|Aspartyl/asparaginyl-tRNA synthetases|Lysyl-tRNA synthetase (class II)	|asnC|asnS|aspS|lysS|asparagine--tRNA ligase|asparaginyl-tRNA synthetase|Asparaginyl-tRNA synthetase|aspartate--tRNA ligase|aspartyl-tRNA synthetase|Aspartyl-tRNA synthetase|class II Lysyl-tRNA synthetase|lysine--tRNA ligase|lysyl-tRNA synthetase|Lysyl-tRNA synthetase (class II)	Protein synthesis|tRNA aminoacylation|asparaginyl-tRNA synthetase|aspartyl-tRNA synthetase|lysyl-tRNA synthetase	K01876|K01893|K04567|asparaginyl-tRNA synthetase [EC:6.1.1.22]|aspartyl-tRNA synthetase [EC:6.1.1.12]|lysyl-tRNA synthetase_ class II [EC:6.1.1.6]	Miscellaneous|Protein Metabolism|RNA Metabolism|Plant-Prokaryote DOE project|Protein biosynthesis|RNA processing and modification|At5g37530|tRNA_aminoacylation__Asp_and_Asn|tRNA_aminoacylation__Lys|tRNA_modification_Archaea|YebC|Asparaginyl-tRNA synthetase (EC 6.1.1.22)|Aspartyl-tRNA synthetase (EC 6.1.1.12)|Lysyl-tRNA synthetase (class II) (EC 6.1.1.6)	|(gi:28316248) orf45 - putative lysil-tRNA synthetase LysU [Escherichia coli 536]	asparaginyl-tRNA synthetase [Salmonella enterica subsp. enterica serovar Typhi str. CT18]|	PF00152|PF01336|PF02938|GAD|tRNA_anti|tRNA-synt_2	GO:0000166|GO:0003676|GO:0004812|GO:0005524|GO:0005737|GO:0006412|GO:0006418|aminoacyl-tRNA ligase activity|ATP binding|cytoplasm|nucleic acid binding|nucleotide binding|translation|tRNA aminoacylation for protein translation	1	1	1	1	1	1	1	1	1	1	1	1	1	1	1	1	1	1	1	1	1	1	1	1	1	1	1	1	1
91	0	101|225|377|378|544|682|696|698|700|701|815|816|817|818|819|820|822|823|867|868|869|872|881|916	HMPREF0786_00090|HMPREF0786_02182|MCCL_0239|MCCL_0600|MCCL_0792|MCCL_1885|MCCL_1886|MW0480|MW0857|MW2469|NWMN_0487|NWMN_0845|NWMN_2115|NWMN_2448|SA0483|SA0835|SA2336|SAAV_0486|SAAV_0935|SAAV_2614|SAB0475|SAB0843|SAB2423|SACOL0979|SACOL2203|SACOL2563|SAHV_0522|SAHV_0970|SAHV_2532|SAOUHSC_00505|SAOUHSC_00912|SAOUHSC_02472|SAOUHSC_02862|SAOV_0560|SAOV_0921|SAOV_2592|SAR0528|SAR0938|SAR2628|SAS0482|S…	|COG0542O|ATPases with chaperone activity_ ATP-binding subunit	|clp|clpA|clpB|clpC|clpL|AAA family ATP-binding protein|ATP-dependent chaperone ClpB|ATP-dependent chaperone protein ClpB|ATP-dependent Clp protease|ATP-dependent Clp protease ATP-binding subunit ClpB|ATP-dependent Clp protease_ ATP-binding subunit ClpB|ATP-dependent Clp protease_ ATP-binding subunit ClpC|ATP-dependent Clp protease_ ATP-binding subunit ClpC / Negative regulator of genetic compete…	|Cellular processes|Energy metabolism|Protein fate|ATP-proton motive force interconversion|Degradation of proteins_ peptides_ and glycopeptides|DNA transformation|Electron transport|Photosynthesis|Protein folding and stabilization|ATP-dependent chaperone ClpB|ATP-dependent chaperone protein ClpB|ATP-dependent Clp protease ATP-binding subunit ClpL|ATP-dependent Clp protease_ ATP-binding subunit Cl…	K03695|K03696|K04086|ATP-dependent Clp protease ATP-binding subunit ClpB|ATP-dependent Clp protease ATP-binding subunit ClpC|ATP-dependent Clp protease ATP-binding subunit ClpL	Clustering-based subsystems|Membrane Transport|Protein Metabolism|Protein degradation|Protein folding|Protein secretion system_ Type VI|Protein_chaperones|Proteolysis_in_bacteria__ATP-dependent|Type_VI_secretion_systems|USS-DB-7|ATP-dependent Clp protease_ ATP-binding subunit ClpC|ClpB protein	Stress protein|(gi:16802278) clpC - endopeptidase Clp ATP-binding chain C [Listeria monocytogenes (serovar 1/2a) EGD-e]|(gi:16803037) clpE - ATP-dependent protease [Listeria monocytogenes (serovar 1/2a) EGD-e]	ATP-dependent protease [Listeria monocytogenes EGD-e]|Q5NE82|	PF00004|PF02151|PF02861|PF07724|PF10431|AAA|AAA_2|Clp_N|UVR	GO:0003677|GO:0004518|GO:0005524|GO:0006289|GO:0019538|ATP binding|DNA binding|nuclease activity|nucleotide-excision repair|protein metabolic process	1	1	1	1	1	1	1	1	1	1	1	1	1	1	1	1	1	1	1	1	1	1	1	1	1	1	1	1	1
92	0	234|272|273|274|275|277|283|286|287|293|300|304	HMPREF0786_00112|HMPREF0786_00278|HMPREF0786_00924|MCCL_0622|MCCL_0767|MCCL_1573|MW0889|MW1080|MW1791|NWMN_0878|NWMN_1108|NWMN_1742|SA0866|SA1040|SA1668|SAAV_0970|SAAV_1168|SAAV_1869|SAB0874|SAB1061|SAB1783|SACOL1012|SACOL1209|SACOL1907|SAHV_1002|SAHV_1187|SAHV_1835|SAOUHSC_00944|SAOUHSC_01163|SAOUHSC_01982|SAOV_0953|SAOV_1200|SAOV_1847|SAR0975|SAR1173|SAR1941|SAS0877|SAS1131|SAS1771|SaurJH1_1025…	|COG0564J|Pseudouridylate synthases_ 23S RNA-specific	|rluA1|rluA2|rluD|yjbO|ibosomal large subunit pseudouridine synthase RluD subfamily protein|probable RNA pseudoridylate synthase|probable RNA pseudouridylate synthase|pseudouridine synthase|pseudouridine synthase YjbO|pseudouridylate synthase|pseudouridylate synthase RluD|pseudouridylate synthase_ 23S RNA-specific|putative pseudouridylate synthase|putative ribosomal large subunit pseudouridine sy…	Cellular processes|Protein synthesis|Transcription|Toxin production and resistance|Transcription factors|tRNA and rRNA base modification|alternate gene name|pseudouridine synthase|pseudouridine synthase_ RluA family|ribosomal large subunit pseudouridine synthase D|Ribosomal large subunit pseudouridine synthase D|ribosomal large subunit pseudouridine synthase_ RluA family|ribosomal large subunit p…	K06180|ribosomal large subunit pseudouridine synthase D [EC:5.4.99.12]	Clustering-based subsystems|Protein Metabolism|RNA Metabolism|Nucleotidyl-phosphate metabolic cluster|Protein biosynthesis|RNA processing and modification|CBSS-222523.1.peg.1311|Ribosome_biogenesis_bacterial|RNA_pseudouridine_syntheses|rRNA_modification_Bacteria|Ribosomal large subunit pseudouridine synthase D (EC 4.2.1.70)|Similar to ribosomal large subunit pseudouridine synthase D_ Bacillus sub…	|	|	PF00849|PF01479|PseudoU_synth_2|S4	GO:0001522|GO:0003723|GO:0009451|GO:0009982|pseudouridine synthase activity|pseudouridine synthesis|RNA binding|RNA modification	1	1	1	1	1	1	1	1	1	1	1	1	1	1	1	1	1	1	1	1	1	1	1	1	1	1	1	1	1
93	0	151|154|155|157|158|160|166|167|168|169|170|171|173|174|175|176	HMPREF0786_00444|HMPREF0786_00520|HMPREF0786_01483|MCCL_0262|MCCL_1019|MCCL_1073|MW1248|MW1314|MW2580|NWMN_1273|NWMN_1335|NWMN_2559|SA1194|SA1257|SA2453|SAAV_1341|SAAV_1407|SAAV_2732|SAB1217c|SAB1279c|SAB2535c|SACOL1397|SACOL2683|SAHV_1349|SAHV_1412|SAHV_2644|SAOUHSC_01360|SAOUHSC_01432|SAOUHSC_02996|SAOV_1372c|SAOV_1433c|SAOV_2712c|SAR1373|SAR1437|SAR2741|SAS1301|SAS1367|SAS2546|SaurJH1_1450|Sau…	|COG0225O|Peptide methionine sulfoxide reductase	|msrA|msrA-1|msrA-2|msrA1|msrA2|msrA3|methionine sulfoxide reductase|methionine sulfoxide reductase A|peptide methionine sulfoxide reductase|peptide methionine sulfoxide reductase 1|peptide methionine sulfoxide reductase MsrA|Peptide methionine sulfoxide reductase MsrA|Peptide methionine sulfoxide reductase msrA 1|peptide methionine sulfoxide reductase MsrA/msrB|peptide-methionine (S)-S-oxide red…	Cell envelope|Cellular processes|Central intermediary metabolism|Protein fate|Regulatory functions|Adaptations to atypical conditions|Protein modification and repair|Surface structures|methionine sulfoxide reductase|methionine-S-sulfoxide reductase|peptide methionine sulfoxide reductase|peptide methionine sulfoxide reductase MsrA/msrB|peptide-methionine (S)-S-oxide reductase	K07304|peptide-methionine (S)-S-oxide reductase [EC:1.8.4.11]	Clustering-based subsystems|Protein Metabolism|Carbohydrates|Protein processing and modification|Cluster_Ytf_and_putative_sugar_transporter|Peptide_methionine_sulfoxide_reductase|Putative_sugar_ABC_transporter_(ytf_cluster)|Peptide methionine sulfoxide reductase MsrA (EC 1.8.4.11)	|	|	PF01625|PMSR	GO:0016671|GO:0019538|GO:0055114|oxidation-reduction process|oxidoreductase activity_ acting on a sulfur group of donors_ disulfide as acceptor|protein metabolic process	1	1	1	1	1	1	1	1	1	1	1	1	1	1	1	1	1	1	1	1	1	1	1	1	1	1	1	1	1
94	0	83|320|379|380|381|382|383|385|402|426|449|450|451|452|454|455|466|467|468|558	HMPREF0786_00143|HMPREF0786_00450|HMPREF0786_00451|HMPREF0786_01993|MCCL_0467|MCCL_1508|MW0676|MW0926|MW1254|NWMN_0683|NWMN_0912|NWMN_1279|SA0669|SA0895|SA1199|SAAV_0676|SAAV_1006|SAAV_1349|SAB0663|SAB0909|SAB1222|SACOL1051|SACOL1403|SAHV_0711|SAHV_1035|SAHV_1355|SAOUHSC_00723|SAOUHSC_00982|SAOUHSC_01366|SAOV_0748|SAOV_0988|SAOV_1377|SAR0767|SAR1016|SAR1380|SAS0679|SAS0978|SAS1307|SaurJH1_0754|Sa…	|COG0147EH|COG1169HQ|Anthranilate/para-aminobenzoate synthases component I|Isochorismate synthase	|menF|pabB|trpE|anthranilate synthase|anthranilate synthase component 1|anthranilate synthase component 1 (Anthranilate synthasecomponent I)|anthranilate synthase component I|anthranilate synthase component I/chorismate-binding protein|Anthranilate synthase_ aminase component|Anthranilate synthase_ aminase component/TrpAa|anthranilate/para-aminobenzoate synthase component I|chorismate binding enz…	|Amino acid biosynthesis|Biosynthesis of cofactors_ prosthetic groups_ and carriers|Aromatic amino acid family|Enzymes of unknown specificity|Folic acid|Menaquinone and ubiquinone|Siderophores|anthranilate synthase|anthranilate synthase alpha chain|anthranilate synthase component 1|anthranilate synthase component I|chorismate binding enzyme|chorismate binding enzyme domain protein|isochorismate s…	K01657|K01665|K02552|anthranilate synthase component I [EC:4.1.3.27]|menaquinone-specific isochorismate synthase [EC:5.4.4.2]|para-aminobenzoate synthetase component I [EC:2.6.1.85]	Amino Acids and Derivatives|Clustering-based subsystems|Cofactors_ Vitamins_ Prosthetic Groups_ Pigments|Miscellaneous|Aromatic amino acids and derivatives|Folate and pterines|Plant-Prokaryote DOE project|Quinone cofactors|Chorismate:_Intermediate_for_synthesis_of_Tryptophan__PAPA_antibiotics__PABA__3-hydroxyanthranilate_and_more.|Experimental-Ubiquinone_BiosynthesisVDC|Folate_Biosynthesis|Menaqu…	Iron uptake; Siderophore|(gi:15599427) pchA - salicylate biosynthesis isochorismate synthase [Pseudomonas aeruginosa PAO1]|(gi:16122164) ybtS - putative salicylate synthetase [Yersinia pestis CO92]	anthranilate synthase component I [Escherichia coli CFT073]|BPSS0581|salicylate synthase Irp9 [Yersinia pestis KIM 10]|	PF00425|PF01063|PF04715|Aminotran_4|Anth_synt_I_N	GO:0003824|GO:0008152|GO:0009058|GO:0016833|biosynthetic process|catalytic activity|metabolic process|oxo-acid-lyase activity	1	1	1	1	1	1	1	1	1	1	1	1	1	1	1	1	1	1	1	1	1	1	1	1	1	1	1	1	1
95	0	49|271|342|343|344|345|354|356|357|358|359|360	HMPREF0786_00449|HMPREF0786_00806|HMPREF0786_01225|MCCL_1037|MCCL_1334|MCCL_1426|MW1253|MW1688|MW2379|NWMN_1278|NWMN_1638|NWMN_2354|SA1198|SA1566|SA2244|SAAV_1346|SAAV_1755|SAAV_2522|SAB1221|SAB1605c|SAB2338c|SACOL1402|SACOL1795|SACOL2463|SAHV_1354|SAHV_1731|SAHV_2439|SAOUHSC_01365|SAOUHSC_01861|SAOUHSC_02755|SAOV_1376|SAOV_1731|SAOV_2506c|SAR1379|SAR1823|SAR2545|SAS1306|SAS1671|SAS2347|SaurJH1_1…	|COG1363G|Cellulase M and related proteins	|pepA|pepA1|pepA2|yhfE|aminopeptidase|cellulase|deblocking aminopeptidase|Deblocking aminopeptidase|endo-1_4-beta-glucanase|endo-1_4-beta-glucanase-like protein|glucanase; deblocking aminopeptidase|glucanase/deblocking aminopeptidase|glutamyl aminopeptidase|glutamyl aminopeptidase_ putative|Glutamyl aminopeptidase; Deblocking aminopeptidase|Glutamyl aminopeptidase/Deblocking aminopeptidase|glutam…	|Central intermediary metabolism|Energy metabolism|Protein fate|Regulatory functions|Biosynthesis and degradation of polysaccharides|Degradation of proteins_ peptides_ and glycopeptides|DNA interactions|cellulase|deblocking aminopeptidase|endo-1_4-beta-glucanase|glutamyl aminopeptidase|glutamyl aminopeptidase_ putative|glutamyl-aminopeptidase|M42 family peptidase|peptidase M20:Peptidase M42|pepti…	K01179|K01261|endoglucanase [EC:3.2.1.4]|glutamyl aminopeptidase [EC:3.4.11.7]	Protein Metabolism|Protein degradation|Protein_degradation|Deblocking aminopeptidase (EC 3.4.11.-)	|	glutamyl-aminopeptidase [Streptococcus agalactiae 2603V/R]|	PF05343|	|	1	1	1	1	1	1	1	1	1	1	1	1	1	1	1	1	1	1	1	1	1	1	1	1	1	1	1	1	1
96	0	70|223|227|326|415|461|471|473|474|476|477|478|479|480|481|483|490|500|527|619|634|641	HMPREF0786_01070|HMPREF0786_01150|MCCL_0375|MCCL_1938|MW0166|MW0428|MW2299|NWMN_0136|NWMN_0438|NWMN_2279|SA0186|SA0432|SA2167|SAAV_0161|SAAV_0417|SAAV_2443|SAB0132|SAB0423|SAB2257c|SACOL0178|SACOL0516|SACOL2376|SAHV_0191|SAHV_0471|SAHV_2361|SAOUHSC_00158|SAOUHSC_00437|SAOUHSC_02661|SAOUHSC_02662|SAOV_0137|SAOV_0492|SAOV_2425c|SAR0193|SAR0473|SAR2466|SAS0167|SAS0431|SAS2269|SaurJH1_0182|SaurJH1_05…	|COG1263G|COG1264G|COG2190G|Phosphotransferase system IIA components|Phosphotransferase system IIB components|Phosphotransferase system IIC components_ glucose/maltose/N-acetylglucosamine-specific	|scrA|treP|phosphoenolpyruvate-dependent and trehalose-specific PTS enzyme II|phosphotransferase system EIIC|phosphotransferase system trehalose-specific enzyme IIBC component|phosphotransferase system trehalose-specific enzyme IIBC component homolog|phosphotransferase system_ EIIC|PTS enzyme II|PTS enzyme II_ phosphoenolpyruvate-dependent_ trehalose-specific|PTS family sucrose porter component I…	Amino acid biosynthesis|Cellular processes|Energy metabolism|Signal transduction|Transport and binding proteins|Amino acids_ peptides and amines|Aromatic amino acid family|Carbohydrates_ organic alcohols_ and acids|Electron transport|PTS|Pyruvate dehydrogenase|Toxin production and resistance|phosphotransferase system pts_ eiib:phosphotransferase system_ eiic|PTS system component|pts system eiibc …	K02755|K02756|K02757|K02809|K02810|K02818|K02819|PTS system_ beta-glucosides-specific IIA component [EC:2.7.1.69]|PTS system_ beta-glucosides-specific IIB component [EC:2.7.1.69]|PTS system_ beta-glucosides-specific IIC component|PTS system_ sucrose-specific IIB component [EC:2.7.1.69]|PTS system_ sucrose-specific IIC component|PTS system_ trehalose-specific IIB component [EC:2.7.1.69]|PTS system…	Carbohydrates|Di- and oligosaccharides|Sucrose_utilization|Trehalose_Uptake_and_Utilization|PTS system_ sucrose-specific IIB component (EC 2.7.1.69)|PTS system_ sucrose-specific IIC component (EC 2.7.1.69)|PTS system_ trehalose-specific IIB component (EC 2.7.1.69)|PTS system_ trehalose-specific IIC component (EC 2.7.1.69)	|	PTS system_ IIABC components [Streptococcus agalactiae 2603V/R]|	PF00358|PF00367|PF02378|PTS_EIIA_1|PTS_EIIB|PTS_EIIC	GO:0005351|GO:0006810|GO:0008982|GO:0009401|GO:0016020|membrane|phosphoenolpyruvate-dependent sugar phosphotransferase system|protein-N(PI)-phosphohistidine-sugar phosphotransferase activity|sugar:hydrogen symporter activity|transport	1	1	1	1	1	1	1	1	1	1	1	1	1	1	1	1	1	1	1	1	1	1	1	1	1	1	1	1	1
97	0	178|181|185|191|192|193|194|195|196|198|200|201|227	HMPREF0786_00014|HMPREF0786_01187|HMPREF0786_01743|MW0351|MW0778|MW2339|NWMN_0367|NWMN_0768|NWMN_2315|SA0361|SA2204|SAAV_0343|SAAV_0771|SAAV_2482|SAB0326|SAB0756|SAB2296c|SACOL0447|SACOL0869|SACOL2415|SAHV_0373|SAHV_0820|SAHV_2400|SAOUHSC_00359|SAOUHSC_00827|SAOUHSC_02703|SAOV_0399|SAOV_0841|SAOV_2463c|SAR0394|SAR0856|SAR2506|SAS020|SAS0353|SAS0765|SAS2307|SaurJH1_0435|SaurJH1_0841|SaurJH1_2490|S…	|COG0406G|COG0588G|Fructose-2_6-bisphosphatase|Phosphoglycerate mutase 1	|gpm|gpm3|gpmA|gpmA1|pgm5|2_3-bisphosphoglycerate-dependent phosphoglycerate mutase|2_3-bisphosphoglycerate-dependent phosphoglycerate mutase (phosphoglyceromutase) (pgam) (bpg-dependent pgam) (dpgm)|phosphoglycerate mutase|Phosphoglycerate mutase|Phosphoglycerate mutase family|Phosphoglycerate mutase family 2|phosphoglycerate mutase family protein|phosphoglyceromutase|probable phosphoglycerate m…	|Energy metabolism|Enzymes of unknown specificity|Glycolysis/gluconeogenesis|2_3-bisphosphoglycerate-dependent phosphoglycerate mutase|2_3-bisphosphoglycerate-dependent phosphoglycerate mutase (EC 5.4.2.1)(Phosphoglyceromutase) (PGAM) (BPG-dependent PGAM) (dPGM).|2_3-bisphosphoglycerate-dependent phosphoglycerate mutase (phosphoglyceromutase) (pgam) (bpg-dependent pgam) (dpgm)|2_3-bisphosphoglyce…	K01834|phosphoglycerate mutase [EC:5.4.2.1]	Carbohydrates|Central carbohydrate metabolism|Entner-Doudoroff_Pathway|Glycolysis_and_Gluconeogenesis|Glycolysis_and_Gluconeogenesis__including_Archaeal_enzymes|Sugar_utilization_in_Thermotogales|Phosphoglycerate mutase (EC 5.4.2.1)	|	phosphoglycerate mutase family protein [Streptococcus agalactiae 2603V/R]|phosphoglycerate mutase family protein [Streptococcus agalactiae NEM316]|	PF00300|	|	0	1	1	1	1	1	1	1	1	1	1	1	1	1	1	1	1	1	1	1	1	1	1	1	1	1	1	1	1
98	0	155|287|288|290|292|294|296|299|310|312|313|315|316|317|318|320|321|322|324|325|329|333|353	HMPREF0786_01189|HMPREF0786_01834|HMPREF0786_02362|MCCL_0319|MCCL_1021|MCCL_1568|MW0143|MW2070|MW2340|NWMN_0114|NWMN_2050|NWMN_2316|SA0163|SA1948|SA2205|SAAV_0136|SAAV_2201|SAAV_2483|SAB0109|SAB2030|SAB2297c|SACOL0155|SACOL2138|SACOL2416|SAHV_0167|SAHV_2130|SAHV_2401|SAOUHSC_00133|SAOUHSC_02389|SAOUHSC_02704|SAOV_0115|SAOV_2185|SAOV_2464c|SAR0170|SAR2234|SAR2507|SAS0143|SAS2049|SAS2308|SaurJH1_01…	|COG0053P|COG1230P|Co/Zn/Cd efflux system component|Predicted Co/Zn/Cd cation transporters	|czrB|cation diffusion facilitator family transporter|cation efflux family protein|cation efflux protein homolog|cation efflux system protein|cation efflux system protein CzcD|cation-efflux system membrane protein|cation-efflux system membrane protein CzcD|CDF family cation diffusion facilitator|Co Zn Cd efflux system component|Cobalt-zinc-cadmium resistance protein|czrB protein|probable cation e…	Cellular processes|DNA metabolism|Transport and binding proteins|Amino acids_ peptides and amines|Cations and iron carrying compounds|DNA replication_ recombination_ and repair|Toxin production and resistance|cadmium_ cobalt and zinc/H(+)-K(+) antiporter|cation efflux family protein|cation efflux protein|cation-efflux system membrane protein CzcD|cation-efflux system membrane protein homolog|CDF …	K03295|cation efflux system protein_ CDF family	Virulence_ Disease and Defense|Resistance to antibiotics and toxic compounds|Cobalt-zinc-cadmium_resistance|Cobalt-zinc-cadmium resistance protein|Zn(II) and Co(II) transmembrane diffusion facilitator	|	|	PF01545|Cation_efflux	GO:0006812|GO:0008324|GO:0016021|GO:0055085|cation transmembrane transporter activity|cation transport|integral to membrane|transmembrane transport	1	1	1	1	1	1	1	1	1	1	1	1	1	1	1	1	1	1	1	1	1	1	1	1	1	1	1	1	1
99	0	79|90|106|169|198|217|226|238|262|353|399|405|420|422|423|424|425|431|432|450|451|458|464	HMPREF0786_01247|HMPREF0786_01248|HMPREF0786_02224|MCCL_0370|MCCL_1800|MW0197|MW0313|MW2431|NWMN_0158|NWMN_0329|NWMN_2408|SA0214|SA0325|SA2300|SAAV_0187|SAAV_0304|SAAV_2577|SAB0160|SAB0286c|SAB2385c|SACOL0200|SACOL0407|SACOL2521|SAHV_0220|SAHV_0221|SAHV_0333|SAHV_0334|SAHV_2496|SAOUHSC_00183|SAOUHSC_00317|SAOUHSC_02815|SAOV_0159|SAOV_0361c|SAOV_2554c|SAR0213|SAR0333|SAR2589|SAS0197|SAS0313|SAS239…	|COG0477GEPR|COG2271G|COG2814G|Arabinose efflux permease|Permeases of the major facilitator superfamily|Sugar phosphate permease	|glpT|uhpT|glucarate transporter|Glucarate transporter|glycerol-3-phosphate transporter|Glycerol-3-phosphate transporter|hexose phosphate transport protein|Hexose phosphate transport protein UhpT|major facilitator family transporter|major facilitator superfamily glucarate:cation symporter|major facilitator superfamily permease|major facilitator superfamily protein|major facilitator transporter|MO…	|Cell envelope|Energy metabolism|Fatty acid and phospholipid metabolism|Regulatory functions|Transport and binding proteins|Aerobic|Amino acids_ peptides and amines|Anaerobic|Biosynthesis|Carbohydrates_ organic alcohols_ and acids|Enzymes of unknown specificity|Glycolysis/gluconeogenesis|Photosynthesis|glucarate transporter|glycerol-3-phosphate transporter|glycerol-3-phosphate transporter glpT|he…	K02445|K03535|K07784|MFS transporter_ ACS family_ glucarate transporter|MFS transporter_ OPA family_ glycerol-3-phosphate transporter|MFS transporter_ OPA family_ hexose phosphate transport protein UhpT	Carbohydrates|Monosaccharides|Sugar alcohols|Glycerol_and_Glycerol-3-phosphate_Uptake_and_Utilization|Hexose_Phosphate_Uptake_System|Glycerol-3-phosphate transporter|Hexose phosphate transport protein UhpT	Intracellular growth; Cellular metabolism|Nutrient acquisition; Transporter|(gi:16802879) hpt - highly similar to hexose phosphate transport protein [Listeria monocytogenes (serovar 1/2a) EGD-e]|(gi:52840784) phtA - major facilitator family transporter [Legionella pneumophila Philadelphia 1]	4-hydroxyphenylacetate catabolism [Salmonella enterica subsp. enterica serovar Typhimurium str. LT2]|putative 4-hydroxyphenylacetate permease [Salmonella enterica subsp. enterica serovar Typhi str. Ty2]|transporter protein [Escherichia coli CFT073]|	PF07690|MFS_1	GO:0016021|GO:0055085|integral to membrane|transmembrane transport	1	1	1	1	1	1	1	1	1	1	1	1	1	1	1	1	1	1	1	1	1	1	1	1	1	1	1	1	1
100	0	42|280|291|292|293|294|295|299|302|306|307|308|396|398|399|400	HMPREF0786_01785|HMPREF0786_01965|MCCL_0451|MCCL_0991|MW0406|MW0649|MW2502|NWMN_0417|NWMN_0656|NWMN_2481|SA0410|SA0642|SA2368|SAAV_0394|SAAV_0650|SAAV_2648|SAB0401|SAB0636|SAB2456c|SACOL0491|SACOL0747|SACOL2598|SAHV_0448|SAHV_0684|SAHV_2566|SAOUHSC_00410|SAOUHSC_00695|SAOUHSC_02901|SAOV_0466|SAOV_0722|SAOV_2627c|SAR0450|SAR0740|SAR2662|SAS0408|SAS0652|SAS2468|SaurJH1_0485|SaurJH1_0727|SaurJH1_265…	|COG0523R|Putative GTPases (G3E family)	|cobW|cobW1|cobW2|cobW3|cobalamin (vitamin B12) biosynthesis protein|cobalamin synthesis protein|cobalamin synthesis protein P47K|cobalamin synthesis protein_ P47K|cobalamin synthesis protein_ P47K family protein|cobalamin synthesis protein_ putative|cobalamin synthesis protein/P47K family protein|cobalamin synthesis related protein|cobalamin synthesis related protein CobW|cobalamin synthesis-rel…	|Biosynthesis of cofactors_ prosthetic groups_ and carriers|Cell envelope|Protein fate|Regulatory functions|Transport and binding proteins|Anions|Carbohydrates_ organic alcohols_ and acids|Cations and iron carrying compounds|Heme_ porphyrin_ and cobalamin|Protein folding and stabilization|47 kDa protein|cobalamin|cobalamin synthesis protein P47K|cobalamin synthesis protein_ putative|cobalamin syn…	|	Miscellaneous|Protein Metabolism|Plant-Prokaryote DOE project|Protein processing and modification|COG0523|G3E_family_of_P-loop_GTPases_(metallocenter_biosynthesis)|COG0523: Putative GTPases (G3E family)	|(gi:28316241) orf38 - hypothetical protein [Escherichia coli 536]	|	PF02492|PF07683|	|	1	1	1	1	1	1	1	1	1	1	1	1	1	1	1	1	1	1	1	1	1	1	1	1	1	1	1	1	1
101	0	44|52|162|164|165|166|167|172|174|175|176|179|180|181|182|183|184|186|187	HMPREF0786_01643|HMPREF0786_01840|HMPREF0786_01935|HMPREF0786_02375|MCCL_0272|MCCL_0856|MCCL_1444|MW0318|MW0619|NWMN_0335|NWMN_0626|SA0330|SA0612|SAAV_0310|SAAV_0619|SAB0292|SAB0606c|SACOL0413|SACOL0714|SAHV_0339|SAHV_0654|SAOUHSC_00324|SAOUHSC_00663|SAOV_0366|SAOV_0691c|SAR0339|SAR0667|SAS0318|SAS0622|SaurJH1_0400|SaurJH1_0695|SaurJH9_0390|SaurJH9_0680|SAUSA300_0053|SAUSA300_0343|SAUSA300_0643|S…	|COG0454KR|COG1670J|Acetyltransferases_ including N-acetylases of ribosomal proteins|Histone acetyltransferase HPA2 and related acetyltransferases	|speG|acetyltransferase|Acetyltransferase GNAT family|acetyltransferase_ gnat family|acetyltransferase_ GNAT family|diamine N-acetyltransferase|GCN5-related N-acetyltransferase|N-acetyltransferase|putative acetyltransferase|putative N-acetyltransferase|Ribosomal-protein-L7p-serine acetyltransferase|ribosomal-protein-serine acetyltransferase|ribosomal-protein-serine acetyltransferase_ putative|rib…	|Cellular processes|Central intermediary metabolism|Energy metabolism|Fatty acid and phospholipid metabolism|Protein synthesis|Amino acids and amines|Degradation|Enzymes of unknown specificity|Ribosomal proteins: synthesis and modification|Toxin production and resistance|Acetyltransferase|acetyltransferase_ gnat family|acetyltransferase_ GNAT family|acetyltransferase_ GNAT family family|aminoglyc…	K00657|K03817|diamine N-acetyltransferase [EC:2.3.1.57]|ribosomal-protein-serine acetyltransferase [EC:2.3.1.-]	Amino Acids and Derivatives|Protein Metabolism|Virulence_ Disease and Defense|Arginine; urea cycle_ polyamines|Protein biosynthesis|Resistance to antibiotics and toxic compounds|Aminoglycoside_adenylyltransferases|Polyamine_Metabolism|Ribosome_biogenesis_bacterial|Aminoglycoside N6'-acetyltransferase (EC 2.3.1.82)|Ribosomal-protein-L7p-serine acetyltransferase|Spermidine N1-acetyltransferase (EC …	Motility; Chemotaxis; Invasion; Phase variation|Secretion system; Type IV secretion system|(gi:15792636) Cj1313 - possible flagellar protein [Campylobacter jejuni NCTC 11168]|(gi:52840358) vipF - VipF_ N-terminal acetyltransferase_ GNAT family [Legionella pneumophila Philadelphia 1]	AacA4 [Pseudomonas aeruginosa]|bifunctional aminoglycoside modifying enzyme AacA-AphD [Staphylococcus warneri]|mutant AAC6`-IbS156A 6`-N-acetyltransferase [Klebsiella pneumoniae]|	PF00583|Acetyltransf_1	GO:0008080|GO:0008152|metabolic process|N-acetyltransferase activity	1	1	1	1	1	1	1	1	1	1	1	1	1	1	1	1	1	1	1	1	1	1	1	1	1	1	1	1	1
102	0	625|626|627|628|630|631|632|633|652|654|662|663|665|667|669|670	HMPREF0786_01407|HMPREF0786_01692|HMPREF0786_01940|MCCL_0283|MW0624|MW2542|MW2621|NWMN_0631|NWMN_2521|NWMN_2599|SA0617|SA2415|SA2493|SAAV_0624|SAAV_2690|SAAV_2774|SAB0611|SAB2497c|SAB2579|SACOL0720|SACOL2643|SACOL2725|SAHV_0659|SAHV_2606|SAHV_2686|SAOUHSC_00668|SAOUHSC_02953|SAOUHSC_03037|SAOV_0696|SAOV_2670c|SAOV_2745|SAR0672|SAR2700|SAR2782|SAS0627|SAS2508|SAS2586|SaurJH1_0700|SaurJH1_2701|Saur…	|COG0577V|COG1030O|COG3127Q|COG4591M|ABC-type antimicrobial peptide transport system_ permease component|ABC-type transport system_ involved in lipoprotein release_ permease component|Membrane-bound serine protease (ClpP class)|Predicted ABC-type transport system involved in lysophospholipase L1 biosynthesis_ permease component	|vraE|vraG|ABC transporter|ABC transporter ATP-binding protein|ABC transporter permease|ABC transporter permease protein|ABC transporter permease protein VraE|ABC transporter permease protein_ involved in vancomycin resistance|ABC transporter permease VraE|ABC transporter protein|ABC transporter_ permease protein|ABC-type transport system involved in lipoprotein release permease component|ABC-typ…	Transport and binding proteins|Amino acids_ peptides and amines|ABC transporter|ABC transporter (ATP-binding protein)|ABC transporter ATP-binding protein|ABC transporter permease|ABC transporter permease protein|ABC transporter permease protein VraE|ABC transporter permease vraG|ABC transporter_ permease protein|ABC transporter_ permease protein_ probable SP0913 _ putative|ABC-type transport syst…	K02004|K11632|bacitracin transport system permease protein	Virulence_ Disease and Defense|Bacteriocins_ ribosomally synthesized antibacterial peptides|Bacitracin_Stress_Response|Bacitracin export permease protein BceB	|	ABC transporter_ permease protein_ putative [Enterococcus faecalis V583]|O34741|	PF02687|FtsX	GO:0016020|membrane	1	1	1	1	1	1	1	1	1	1	1	1	1	1	1	1	1	1	1	1	1	1	1	1	1	1	1	1	1
103	0	267|268|269|270|273|275|282|285|289|295|296|300|304|306|307|317|318|319|321|329	HMPREF0786_00495|MCCL_0069|MCCL_0070|MCCL_1062|MW0314|MW1301|MW2439|NWMN_0330|NWMN_1324|NWMN_2417|SA0326|SA1243|SA2307|SAAV_0305|SAAV_1395|SAAV_2584|SAB0287|SAB1267c|SAB2393c|SACOL0408|SACOL1447|SACOL2530|SAHV_0335|SAHV_1399|SAHV_2503|SAOUHSC_00318|SAOUHSC_01415|SAOUHSC_02825|SAOV_0362|SAOV_1421c|SAOV_2563c|SAR0334|SAR1423|SAR2599|SAS0314|SAS1354|SAS2404|SaurJH1_0396|SaurJH1_1501|SaurJH1_2594|Sau…	|COG0346E|COG2514R|Lactoylglutathione lyase and related lyases|Predicted ring-cleavage extradiol dioxygenase	|gloA|ABC transporter-like protein|dioxygenase|glyoxalase family protein|Glyoxalase family protein|glyoxalase family protein homolog|glyoxalase/bleomycin resistance protein/dioxygenase|glyoxylase family protein|lactoylglutathione lyase|lactoylglutatione lyase|probable glyoxylase family protein|putative dioxygenase|putative glyoxalase bleomycin resistance protein|putative glyoxylase family protein…	|Energy metabolism|Transport and binding proteins|Amino acids and amines|Amino acids_ peptides and amines|Enzymes of unknown specificity|Pyruvate dehydrogenase|ABC transporter substrate-binding protein|ABC transporter-like protein|conserved domain protein|glyoxalase family protein|Glyoxalase family protein|glyoxalase family protein family|glyoxalase/bleomycin resistance protein|glyoxalase/bleomyc…	K01759|lactoylglutathione lyase [EC:4.4.1.5]	|	|	|	PF00903|	|	1	1	1	1	1	1	1	1	1	1	1	1	1	1	1	1	1	1	1	1	1	1	1	1	1	1	1	1	1
104	0	29|43|67|69|86|97|107|190|205|212|242|250|269|298|371|381|382|462|463|466|467|469|476|480|483|486|487|493	HMPREF0786_00851|MCCL_0937|MCCL_1511|MW1130|MW1380|MW1886|NWMN_0313|NWMN_1039|NWMN_1157|NWMN_1769|NWMN_1878|NWMN_1881|SA1090|SA1756|SA1757|SA1759|SAAV_0874|SAAV_1221|SAAV_2010|SAB0781|SAB1703c|SACOL0389|SACOL1264|SAHV_0908|SAHV_1237|SAHV_1928|SAHV_1931|SAOUHSC_01219|SAOUHSC_01515|SAOUHSC_02019|SAOUHSC_02170|SAOUHSC_02173|SAOV_0342|SAOV_1122|SAOV_1124|SAOV_1910|SAR1223|SAR1497|SAR2040|SAS0954|SAS1…	|COG0860M|COG1388M|COG5632M|FOG: LysM repeat|N-acetylmuramoyl-L-alanine amidase	|ami|lytN|ytA|amidase|autolysin|Autolysin|autolysin (N-acetylmuramoyl-L-alanine amidase)|bacteriophage amidase|C51 family D-Ala-D-Gly carboxypeptidase|cell wall hydrolase|cell-wall hydrolase lytN|CHAP domain-containing protein|lytic enzyme|LytN protein|N-acetylmuramoyl-L-alanine amidase|peptidoglycan hydrolase|petidoglycan hydrolase|phage amidase|Phage amidase|Phage N-acetylmuramoyl-L-alanine ami…	|Cell envelope|Cellular processes|Central intermediary metabolism|DNA metabolism|Energy metabolism|Fatty acid and phospholipid metabolism|Mobile and extrachromosomal element functions|Protein fate|Protein synthesis|Regulatory functions|Biosynthesis and degradation of murein sacculus and peptidoglycan|Biosynthesis and degradation of polysaccharides|Biosynthesis and degradation of surface polysacch…	K01446|K01447|N-acetylmuramoyl-L-alanine amidase [EC:3.5.1.28]	Cell Wall and Capsule|Phages_ Prophages_ Transposable elements_ Plasmids|Regulation and Cell signaling|Phages_ Prophages|Murein_Hydrolases|Recycling_of_Peptidoglycan_Amino_Acids|Staphylococcal_phi-Mu50B-like_prophages|Zinc_regulated_enzymes|Lytic enzyme_ amidase [SA bacteriophages 11_ Mu50B]|N-acetylmuramoyl-L-alanine amidase (EC 3.5.1.28)	|	putative cell wall hydrolase - phage associated [Streptococcus pyogenes MGAS315]|	PF01476|PF01510|PF01520|PF04650|PF05257|PF08460|Amidase_2|Amidase_3|LysM|SH3_5|YSIRK_signal	GO:0008745|GO:0009253|GO:0016020|GO:0016787|GO:0016998|cell wall macromolecule catabolic process|hydrolase activity|membrane|N-acetylmuramoyl-L-alanine amidase activity|peptidoglycan catabolic process	1	1	1	1	1	1	1	1	1	1	1	1	1	1	1	1	1	1	1	1	1	1	1	0	1	1	1	1	1
105	0	92|297|380|385|386|387|388|389|397|398|400|401|403|404|405|417|429	HMPREF0786_01571|HMPREF0786_01951|HMPREF0786_01972|HMPREF0786_01973|MCCL_0182|MCCL_0429|MW0092|MW0635|MW0657|NWMN_0063|NWMN_0642|NWMN_0664|SA0115|SA0628|SA0650|SAAV_0087|SAAV_0636|SAAV_0657|SAB0058|SAB0622|SAB0644|SACOL0103|SACOL0733|SACOL0754|SAHV_0118|SAHV_0670|SAHV_0692|SAOUHSC_00078|SAOUHSC_00681|SAOUHSC_00703|SAOV_0066|SAOV_0708|SAOV_0729|SAR0122|SAR0684|SAR0748|SAS0093|SAS0638|SAS0660|SaurJ…	|COG0477GEPR|COG2814G|Arabinose efflux permease|Permeases of the major facilitator superfamily	|norA|sbnD|drug transporter|drug transporter_ putative|fluoroquinolone resistance protein|major facilitator superfamily MFS_1|major facilitator superfamily multidrug/H(+) antiporter|major facilitator superfamily permease|major facilitator superfamily protein superfamily|major facilitator superfamily sugar:cation symporter|major facilitator transporter|membrane transporter|membrane transporter pro…	|Cellular processes|Transport and binding proteins|Amino acids_ peptides and amines|Carbohydrates_ organic alcohols_ and acids|Cations and iron carrying compounds|Toxin production and resistance|drug transporter_ putative|fluoroquinolone resistance protein|general substrate transporter:Major facilitator superfamily MFS_1|major facilitator superfamily MFS_1|major facilitator superfamily protein su…	K08153|MFS transporter_ DHA1 family_ multidrug resistance protein	Iron acquisition and metabolism|Siderophores|Siderophore_Staphylobactin|Siderophore staphylobactin biosynthesis protein SbnD	|(gi:15808716) tetA(B) - tetracycline resistance protein TetA(B) [Shigella flexneri (serotype 2a) YSH6000]	29896084|blt [Bacillus subtilis subsp. subtilis str. 168]|RecName: Full=Multidrug resistance protein 1; AltName: Full=Multidrug-efflux transporter 1|	PF00083|PF07690|MFS_1|Sugar_tr	GO:0016021|GO:0022857|GO:0055085|integral to membrane|transmembrane transport|transmembrane transporter activity	1	1	1	1	1	1	1	1	1	1	1	1	1	1	1	1	1	1	1	1	1	1	1	1	1	1	1	1	1
106	0	199|271|470|471|472|485|488|509|511|512|514|515|516|517|518|519|520	HMPREF0786_01542|HMPREF0786_01968|MCCL_0190|MW0652|MW1857|MW2613|NWMN_0659|NWMN_1854|NWMN_2592|SA0645|SA1732|SA2486|SAAV_0653|SAAV_1983|SAAV_2767|SAB0639|SAB1853c|SAB2571|SACOL0750|SACOL1979|SACOL2718|SAHV_0687|SAHV_1901|SAHV_2678|SAHV_2679|SAOUHSC_00698|SAOUHSC_02137|SAOUHSC_03030|SAOV_0725|SAOV_2019|SAOV_2738|SAR0743|SAR2009|SAR2775|SAS0655|SAS1840|SAS2579|SaurJH1_0730|SaurJH1_2006|SaurJH1_2775…	|COG0471P|Di- and tricarboxylate transporters	|2-oxoglutarate-malate translocator|2-oxoglutarate/malate translocator|2-oxoglutarate/malate translocator-like protein|anion transporter|anion transporter family protein|anion transporter family protein homolog|DASS family divalent anion:sodium (Na+) symporter|membrane transporter|probable sodium-sulfate symport protein|putative di- and tricarboxylate transporter|putative sodium:sulfate symporter…	|Cell envelope|Transport and binding proteins|Amino acids_ peptides and amines|Anions|Carbohydrates_ organic alcohols_ and acids|Cations and iron carrying compounds|2-oxoglutarate/malate translocator|2-oxoglutarate/malate translocator homolog ORFID:MW2613|2-oxoglutarate/malate translocator homologue|anion transporter family protein|anion transporter subfamily|membrane protein|Membrane protein|sod…	K03319|K14445|divalent anion:Na+ symporter_ DASS family	|	|	|	PF00939|Na_sulph_symp	GO:0005215|GO:0006814|GO:0016020|GO:0055085|membrane|sodium ion transport|transmembrane transport|transporter activity	1	1	1	1	1	1	1	1	1	1	1	1	1	1	1	1	1	1	1	1	1	1	1	1	1	1	1	1	1
107	0	60|63|79|82|102|107|118|123|124|135|136|138|139|145|146|147|148|156|169	MW1748|MW2399|MW2400|MW2401|MW2402|NWMN_1696|NWMN_2372|NWMN_2373|NWMN_2374|SA2263|SA2264|SA2265|SAAV_0809|SAAV_2541|SAAV_2542|SAAV_2543|SAB1658c|SAB1659c|SAB1660c|SAB1661c|SAB1662c|SAB1664c|SAB2358c|SACOL1857|SACOL2485|SACOL2486|SACOL2487|SAHV_2459|SAHV_2460|SAHV_2461|SAOUHSC_01924|SAOUHSC_01930|SAOUHSC_02775|SAOUHSC_02776|SAOUHSC_02777|SAOV_1786|SAOV_1788|SAOV_1789|SAOV_1790|SAOV_2525c|SAR1886|S…	|	|probable membrane protein	|protein of unknown function|Protein of unknown function (DUF1433) family|putative exported protein|putative membrane protein	|	|	|	|	PF07252|	|	0	1	1	1	1	1	1	1	1	1	1	1	1	1	1	1	1	0	0	0	1	1	0	0	1	0	0	0	0
108	0	143|628|631|639|645|646|648|649|650|651|653|655|656|657|659|662	HMPREF0786_01460|HMPREF0786_01979|HMPREF0786_02369|MCCL_0454|MW0662|MW2084|MW2562|NWMN_0669|NWMN_2059|NWMN_2540|SA0655|SA1962|SA2434|SAAV_0662|SAAV_2212|SAAV_2711|SAB0649|SAB2038|SAB2516|SACOL2148|SACOL2663|SAHV_0697|SAHV_2142|SAHV_2625|SAOUHSC_00708|SAOUHSC_02402|SAOUHSC_02975|SAOV_0734|SAOV_2197|SAOV_2690|SAR0753|SAR2246|SAR2720|SAS0665|SAS2059|SAS2527|SaurJH1_0740|SaurJH1_2228|SaurJH1_2721|Sau…	|COG1299G|COG1762GT|COG4668G|Mannitol/fructose-specific phosphotransferase system_ IIA domain|Phosphotransferase system mannitol/fructose-specific IIA domain (Ntr-type)|Phosphotransferase system_ fructose-specific IIC component	|fruA|fruB|mtlA|mtlF|fructose phosphotransferase system enzyme fruA-like protein|fructose specific permease|mannitol-specific IIA component|mannitol-specific phosphotransferase enzyme iia component|mannitol-specific phosphotransferase enzyme iia component (pts system mannitol-specific eiia component) (eiia-mtl) (eiii-mtl)|phosphoenolpyruvate-dependent sugar phosphotransferase system EIIA 2|phosph…	Amino acid biosynthesis|Cellular processes|Energy metabolism|Regulatory functions|Signal transduction|Transport and binding proteins|Amino acids_ peptides and amines|Aromatic amino acid family|Carbohydrates_ organic alcohols_ and acids|Glycolysis/gluconeogenesis|Protein interactions|PTS|Pyruvate dehydrogenase|Sugars|Toxin production and resistance|fructose phosphotransferase system enzyme fruA ho…	K02768|K02769|K02770|K02793|K02794|K02795|K02798|PTS system_ fructose-specific IIA component [EC:2.7.1.69]|PTS system_ fructose-specific IIB component [EC:2.7.1.69]|PTS system_ fructose-specific IIC component|PTS system_ mannitol-specific IIA component [EC:2.7.1.69]|PTS system_ mannose-specific IIA component [EC:2.7.1.69]|PTS system_ mannose-specific IIB component [EC:2.7.1.69]|PTS system_ mannos…	Carbohydrates|Cell Wall and Capsule|Capsular and extracellular polysacchrides|Monosaccharides|Sugar alcohols|Fructose_utilization|Mannitol_Utilization|Mannose_Metabolism|Sialic_Acid_Metabolism|Sugar_utilization_in_Thermotogales|PTS system_ fructose-specific IIA component (EC 2.7.1.69)|PTS system_ fructose-specific IIB component (EC 2.7.1.69)|PTS system_ fructose-specific IIC component (EC 2.7.1.6…	|	P23388|P45597|Q8XVH0|Q9HY55|	PF00359|PF02302|PF02378|PTS_EIIA_2|PTS_EIIC|PTS_IIB	GO:0005351|GO:0006810|GO:0008982|GO:0009401|GO:0016020|membrane|phosphoenolpyruvate-dependent sugar phosphotransferase system|protein-N(PI)-phosphohistidine-sugar phosphotransferase activity|sugar:hydrogen symporter activity|transport	1	1	1	1	1	1	1	1	1	1	1	1	1	1	1	1	1	1	1	1	1	1	1	1	1	1	1	1	1
109	0	400|401|402|403|405|407|408|409	HMPREF0786_01924|HMPREF0786_02178|MCCL_0161|MCCL_1890|MW0290|MW0476|MW0607|NWMN_0255|NWMN_0483|NWMN_0614|SA0302|SA0479|SA0600|SAAV_0280|SAAV_0482|SAAV_0607|SAB0250|SAB0471c|SAB0594|SACOL0310|SACOL0566|SACOL0701|SAHV_0310|SAHV_0518|SAHV_0642|SAOUHSC_00293|SAOUHSC_00501|SAOUHSC_00648|SAOV_0266|SAOV_0556c|SAOV_0679|SAR0310|SAR0524|SAR0655|SAS0290|SAS0478|SAS0610|SaurJH1_0303|SaurJH1_0557|SaurJH1_068…	|COG1972F|Nucleoside permease	|nupC|nupC1|nupC2|CNT family concentrative nucleoside transporter|Na+ dependent nucleoside transporter|nucleoside permease|nucleoside permease NupC|nucleoside permease NupC_ putative|nucleoside permease protein|nucleoside transport protein|nucleoside transporter|nucleoside transporter permease|Probable pyrimidine nucleoside transport protein|putative Na+ dependent nucleoside transporter|putative …	DNA metabolism|Purines_ pyrimidines_ nucleosides_ and nucleotides|Transport and binding proteins|Amino acids_ peptides and amines|DNA replication_ recombination_ and repair|Nucleosides_ purines and pyrimidines|Pyrimidine ribonucleotide biosynthesis|CNT family concentrative nucleoside transporter|Na+ dependent nucleoside transporter superfamily|Na+ dependent nucleoside transporter:Na+ dependent nu…	K03317|K11535|concentrative nucleoside transporter_ CNT family|nucleoside transport protein	|Probable pyrimidine nucleoside transport protein	|	|	PF01773|PF07662|Nucleos_tra2_N	GO:0005415|GO:0006810|GO:0016020|membrane|nucleoside:sodium symporter activity|transport	1	1	1	1	1	1	1	1	1	1	1	1	1	1	1	1	1	1	1	1	1	1	1	1	1	1	1	1	1
110	0	88|121|124|125|127|128|131|132|133|134|135|597|696|697|698|699|700|702	HMPREF0786_00071|HMPREF0786_00359|HMPREF0786_02403|MCCL_0581|MCCL_0864|MCCL_1905|MW0463|MW0837|MW1157|NWMN_0470|NWMN_0825|NWMN_1183|SA0466|SA1117|SAAV_0455|SAAV_0916|SAAV_1249|SAB0457|SAB0822|SAB1136|SACOL0552|SACOL0958|SACOL1293|SAHV_0505|SAHV_1264|SAOUHSC_00483|SAOUHSC_01251|SAOV_0530|SAOV_0901|SAOV_1276|SAR0509|SAR0917|SAR1250|SAS0465|SAS0825|SAS1208|SaurJH1_0543|SaurJH1_0974|SaurJH1_1360|Saur…	|COG1098J|COG1185J|Polyribonucleotide nucleotidyltransferase (polynucleotide phosphorylase)|Predicted RNA binding protein (contains ribosomal protein S1 domain)	|pnp|pnpA|general stress protein 13|General stress protein 13|polynucleotide phosphorylase/polyadenylase|polyribonucleotide nucleotidyltransferase|Polyribonucleotide nucleotidyltransferase|ribosomal protein S1 domain-containing RNA binding protein|RNA binding protein_ contains ribosomal protein S1 domain protein|RNA binding S1 domain protein|RNA-binding S1 domain-containing protein|S1 family RNA-…	|Cellular processes|Protein synthesis|Transcription|Transport and binding proteins|Adaptations to atypical conditions|Amino acids_ peptides and amines|Degradation of RNA|tRNA aminoacylation|general stress protein 13|polyribonucleotide nucleotidyltransferase|polyribonucleotide nucleotidyltransferase (EC 2.7.7.8)|RNA binding S1|RNA-binding protein|S1 family RNA-binding protein|S1 RNA binding domain…	K00962|K07571|polyribonucleotide nucleotidyltransferase [EC:2.7.7.8]|S1 RNA binding domain protein	Clustering-based subsystems|Dormancy and Sporulation|Miscellaneous|RNA Metabolism|Plant-Prokaryote DOE project|RNA processing and modification|At5g63420|Bacterial_RNA-metabolizing_Zn-dependent_hydrolases|CBSS-350688.3.peg.1509|Cell_division-ribosomal_stress_proteins_cluster|Polyadenylation_bacterial|Sporulation_Cluster|Polyribonucleotide nucleotidyltransferase (EC 2.7.7.8)|RNA binding protein_ co…	|	polynucleotide phosphorylase/polyadenylase [Streptococcus agalactiae 2603V/R]|polynucleotide phosphorylase/polyadenylase [Streptococcus agalactiae NEM316]|	PF00013|PF00575|PF01138|PF03725|PF03726|KH_1|PNPase|RNase_PH_C|S1	GO:0000175|GO:0003723|GO:0006396|3'-5'-exoribonuclease activity|RNA binding|RNA processing	1	1	1	1	1	1	1	1	1	1	1	1	1	1	1	1	1	1	1	1	1	1	1	1	1	1	1	1	1
111	0	220|227|229|232|234|235|237	HMPREF0786_00678|HMPREF0786_02354|MCCL_0129|MCCL_1248|MW0110|MW1550|MW2062|NWMN_0080|NWMN_1501|NWMN_2042|SA0131|SA1427|SA1940|SAAV_0104|SAAV_1590|SAAV_2193|SAB0075|SAB1471c|SAB2022|SACOL0121|SACOL1655|SACOL2130|SAHV_0135|SAHV_1586|SAHV_2122|SAOUHSC_00097|SAOUHSC_01702|SAOUHSC_02380|SAOV_0083|SAOV_1598|SAOV_2178|SAR0138|SAR1676|SAR2226|SAS0110|SAS1536|SAS2041|SaurJH1_0127|SaurJH1_1691|SaurJH1_2212…	|COG0775F|COG0813F|Nucleoside phosphorylase|Purine-nucleoside phosphorylase	|deoD|deoD1|mtn|mtnN|mtnN/pfs|pfs|pfS|pnp|5'-methylthioadenosine nucleosidase|5'-methylthioadenosine nucleosidase / S-adenosylhomocysteine nucleosidase|5'-methylthioadenosine nucleosidase/S-adenosylhomocysteine nucleosidase|5'-methylthioadenosine/S-adenosylhomocysteine nucleosidase|5'-methylthioadenosine/S-adenosylhomocysteine nucleosidase homolog|5&apos;-methylthioadenosine S-adenosylhomocystein…	Central intermediary metabolism|Purines_ pyrimidines_ nucleosides_ and nucleotides|Salvage of nucleosides and nucleotides|MTA/SAH nucleosidase|purine nucleoside phosphorylase	K01243|K03784|purine-nucleoside phosphorylase [EC:2.4.2.1]|S-adenosylhomocysteine/5'-methylthioadenosine nucleosidase [EC:3.2.2.9]	Amino Acids and Derivatives|Carbohydrates|Clustering-based subsystems|Miscellaneous|Nucleosides and Nucleotides|Arginine; urea cycle_ polyamines|Carotenoid biosynthesis|Lysine_ threonine_ methionine_ and cysteine|Monosaccharides|Plant-Prokaryote DOE project|Purines|Pyrimidines|Adenosyl_nucleosidases|CBSS-320388.3.peg.3759|Deoxyribose_and_Deoxynucleoside_Catabolism|Methionine_Biosynthesis|Methioni…	|	|	PF01048|PNP_UDP_1	GO:0003824|GO:0009116|catalytic activity|nucleoside metabolic process	1	1	1	1	1	1	1	1	1	1	1	1	1	1	1	1	1	1	1	1	1	1	1	1	1	1	1	1	1
112	0|2	29|399|424|433|434|435|440|441|446|447|448|450|451|452|455	HMPREF0786_00490|HMPREF0786_01578|MCCL_0050|MCCL_1059|MW0160|MW0283|MW1297|NWMN_0130|NWMN_0248|NWMN_1320|SA0180|SA0294|SA1239|SAAV_0154|SAAV_0273|SAAV_1391|SAB0126c|SAB0243c|SAB1263c|SACOL0171|SACOL0302|SACOL1443|SAHV_0185|SAHV_0303|SAHV_1395|SAOUHSC_00151|SAOUHSC_00282|SAOUHSC_01411|SAOV_0130|SAOV_0258|SAOV_1417c|SAR0187|SAR0303|SAR1419|SAS0161|SAS0283|SAS1350|SaurJH1_0176|SaurJH1_0296|SaurJH1_1…	|COG1114E|Branched-chain amino acid permeases	|braB|brnQ|brnQ-1|brnQ-2|brnQ1|brnQ2|brnQ3|amino acid transport system|branched chain amino acid ABC transporter|branched chain amino acid ABC transporter carrier protein|branched-chain amino acid carrier II protein|branched-chain amino acid carrier protein|branched-chain amino acid carrier protein homolog|branched-chain amino acid transport system carrier protein|Branched-chain amino acid transp…	Transport and binding proteins|Amino acids_ peptides and amines|branched-chain amino acid transport system II carrier protein	K03311|branched-chain amino acid:cation transporter_ LIVCS family	|	|	|	PF05525|Branch_AA_trans	GO:0015658|GO:0015803|GO:0016021|branched-chain aliphatic amino acid transmembrane transporter activity|branched-chain aliphatic amino acid transport|integral to membrane	1	1	1	1	1	1	1	1	1	1	1	1	1	1	1	1	1	1	1	1	1	1	1	1	1	1	1	1	1
113	0	65|66|74|76	HMPREF0786_00002|HMPREF0786_00485|MW0770|MW1290|MW2623|NWMN_0761|NWMN_1313|NWMN_2605|SA0747|SA1234|SA2494|SAAV_0762|SAAV_1386|SAAV_2776|SAB0749|SAB1258c|SAB2581|SACOL0861|SACOL1437|SACOL2731|SAHV_0812|SAHV_1390|SAHV_2688|SAOUHSC_00819|SAOUHSC_01403|SAOUHSC_03045|SAOV_0833|SAOV_1412c|SAOV_2747|SAR0848|SAR1414|SAR2790|SAS0757|SAS1343|SAS2587|SaurJH1_0833|SaurJH1_1492|SaurJH1_2784|SaurJH9_0817|SaurJ…	|COG1278K|Cold shock proteins	|csp|cspA|cspB|cspC|cold shock protein|cold shock protein CspA|Cold shock protein CspA|cold shock protein cspB|cold shock protein CspB|Cold shock protein CspC|cold shock protein_ CSD family|cold-shock DNA-binding domain-containing protein|cold-shock protein|cold-shock protein C|cold-shock protein CSD family protein|cold-shock protein DNA-binding|conserved domain protein|CSD family cold shock prot…	|Cell envelope|Cellular processes|Protein fate|Transport and binding proteins|Adaptations to atypical conditions|Domain|Protein folding and stabilization|cohs-dloc-related protein|cold shock protein|cold shock protein B|cold shock protein cspB -related protein|cold shock protein_ CSD family-related protein|cold shock protein-related protein|Cold-shock DNA-binding domain_ putative|cold-shock prote…	K03704|cold shock protein (beta-ribbon_ CspA family)	Stress Response|Cold shock|Cold_shock__CspA_family_of_proteins|Cold shock protein CspA|Cold shock protein CspC|Cold shock protein CspG	|	cold shock protein CspC [Enterococcus faecalis V583]|	PF00313|CSD	GO:0003677|GO:0006355|DNA binding|regulation of transcription_ DNA-dependent	1	1	1	1	1	1	1	1	1	1	1	1	1	1	1	1	1	1	1	1	1	1	1	1	1	1	1	1	1
114	0	378|379|380|381|382|383|391|392|393|394|396	HMPREF0786_01708|HMPREF0786_02233|MW0207|MW0330|MW0531|NWMN_0167|NWMN_0346|NWMN_0539|SA0223|SA0342|SA0534|SAAV_0196|SAAV_0322|SAAV_0538|SAB0170c|SAB0304|SAB0526|SACOL0211|SACOL0426|SACOL0622|SAHV_0230|SAHV_0351|SAHV_0574|SAOUHSC_00195|SAOUHSC_00336|SAOUHSC_00558|SAOV_0168|SAOV_0378|SAOV_0610|SAR0223|SAR0351|SAR0581|SAS0207|SAS0330|SAS0534|SaurJH1_0221|SaurJH1_0412|SaurJH1_0613|SaurJH9_0215|SaurJH…	|COG0183I|Acetyl-CoA acetyltransferase	|atoB|fadA|mvaC|th1|thiL|thl|vraB|3-ketoacyl-CoA thiolase|3-ketoacyl-CoA thiolase/Acetyl-CoA acetyltransferase|3-ketoacyl-CoA transferase|3-oxoadipyl-CoA thiolase|acetyl-CoA acetyltransferase|acetyl-CoA acetyltransferase (Acetoacetyl-CoA thiolase)|acetyl-CoA acetyltransferase homologue|acetyl-CoA acetyltransferase protein|acetyl-CoA acetyltransferase_ putative|acetyl-CoA acetyltransferase-like pr…	|Cellular processes|Central intermediary metabolism|Fatty acid and phospholipid metabolism|Biosynthesis|Degradation|Enzymes of unknown specificity|Toxin production and resistance|3-ketoacyl-CoA thiolase 1_ peroxisomal|3-ketoacyl-CoA thiolase A_ peroxisomal (Beta-ketothiolase A) (Acetyl-CoA acyltransferase A) (Peroxisomal 3-oxoacyl-CoA thiolase A)|acetyl-CoA acetyltransferase|acetyl-CoA acetyltran…	K00626|K00632|acetyl-CoA acyltransferase [EC:2.3.1.16]|acetyl-CoA C-acetyltransferase [EC:2.3.1.9]	Amino Acids and Derivatives|Carbohydrates|Clustering-based subsystems|Cofactors_ Vitamins_ Prosthetic Groups_ Pigments|Fatty Acids_ Lipids_ and Isoprenoids|Metabolism of Aromatic Compounds|Virulence_ Disease and Defense|Anaerobic degradation of aromatic compounds|Biotin|Branched-chain amino acids|Detection|Fatty acid metabolic cluster|Fatty acids|Fermentation|Isoprenoids|Lysine_ threonine_ methio…	|	|	PF00108|PF02803|Thiolase_C|Thiolase_N	GO:0008152|GO:0016747|metabolic process|transferase activity_ transferring acyl groups other than amino-acyl groups	0	1	1	1	1	1	1	1	1	1	1	1	1	1	1	1	1	1	1	1	1	1	1	1	1	1	1	1	1
115	0	53|65|66|67|68|69|70|71|72|88	HMPREF0786_00012|HMPREF0786_01298|HMPREF0786_01379|MW0776|MW2464|MW2530|NWMN_0766|NWMN_2442|NWMN_2508|SA0751|SA2331|SA2404|SAAV_0769|SAAV_2609|SAAV_2677|SAB2417|SAB2485c|SACOL2556|SACOL2626|SAHV_0818|SAHV_2527|SAHV_2595|SAOUHSC_00825|SAOUHSC_02853|SAOUHSC_02931|SAOV_0839|SAOV_2587|SAOV_2656c|SAR0854|SAR2623|SAR2689|SAS0763|SAS2429|SAS2496|SaurJH1_0839|SaurJH1_2619|SaurJH1_2687|SaurJH9_0822|SaurJH…	|	|conserved domain protein	|Domain|conserved domain protein|lacitehtopyh-related protein|Protein of unknown function (DUF1250) family	|	|	|	|	PF06855|	|	0	1	1	1	1	1	1	1	1	1	1	1	1	1	1	1	1	1	1	1	1	1	1	1	1	0	1	1	1
116	0	257|262|263|264|266|267|268|272|275|276|278	HMPREF0786_00176|HMPREF0786_00971|MCCL_0225|MW0958|MW2139|MW2602|NWMN_0943|NWMN_2122|NWMN_2581|SA0927|SA2019|SA2475|SAAV_1040|SAAV_2282|SAAV_2757|SAB0942c|SAB2093c|SAB2559c|SACOL1084|SACOL2209|SACOL2707|SAHV_1067|SAHV_2204|SAHV_2667|SAOUHSC_01019|SAOUHSC_02481|SAOUHSC_03018|SAOV_1020c|SAOV_2258c|SAR1049|SAR2303|SAR2765|SAS1011|SAS2111|SAS2568|SaurJH1_1157|SaurJH1_2288|SaurJH1_2764|SaurJH9_1135|Sa…	|COG0619P|ABC-type cobalt transport system_ permease component CbiQ and related transporters	|ABC transporter ATP-binding protein|ABC transporter permease|ABC transporter permease protein|cobalt ABC transporter|cobalt ABC transporter permease|cobalt ABC transporter permease protein homolog|cobalt transport family protein|cobalt transport protein|membrane transporter|probable cobalt transport protein|probable membrane transport protein|putative ABC-type cobalt transport system permease co…	Cell envelope|Protein fate|Transport and binding proteins|Amino acids_ peptides and amines|Cations and iron carrying compounds|Degradation of proteins_ peptides_ and glycopeptides|ABC transporter permease component|ABC transporter permease protein|B. subtilis YbaF protein homolog lin2748|cobalt ABC transporter|cobalt transport family protein|cobalt transport protein|Cobalt transport protein super…	K02008|cobalt/nickel transport system permease protein	Amino Acids and Derivatives|Cofactors_ Vitamins_ Prosthetic Groups_ Pigments|Membrane Transport|Lysine_ threonine_ methionine_ and cysteine|ECF_class_transporters|Methionine_Biosynthesis|Thiamin_biosynthesis|Transmembrane component MtsC of energizing module of methionine-regulated ECF transporter|Transmembrane component of general energizing module of ECF transporters|Transmembrane component YkoC…	|	|	PF02361|CbiQ	GO:0006824|GO:0009236|GO:0015087|cobalamin biosynthetic process|cobalt ion transmembrane transporter activity|cobalt ion transport	1	1	1	1	1	1	1	1	1	1	1	1	1	1	1	1	1	1	1	1	1	1	1	1	1	1	1	1	1
117	0	210|254|255|256|257|258|262|276|287|301|323|327|328|331|332|333|335|349|359	HMPREF0786_00702|HMPREF0786_01026|HMPREF0786_01253|HMPREF0786_01457|MCCL_0117|MCCL_0145|MCCL_1266|MCCL_plsA0009|MW1578|MW2194|NWMN_1530|NWMN_2176|SA1455|SA2071|SAAV_1621|SAAV_2339|SAB1498c|SAB2148c|SACOL1683|SACOL2269|SAHV_1615|SAHV_2260|SAOUHSC_01735|SAOUHSC_02545|SAOV_1626|SAOV_2315c|SAR1708|SAR2360|SAS1564|SAS2166|SaurJH1_1719|SaurJH1_2343|SaurJH9_1686|SaurJH9_2301|SAUSA300_1585|SAUSA300_2227|…	|COG0476H|COG1179H|Dinucleotide-utilizing enzymes involved in molybdopterin and thiamine biosynthesis family 1|Dinucleotide-utilizing enzymes involved in molybdopterin and thiamine biosynthesis family 2	|moeB|hesA/moeB/thiF family protein|HesA/MoeB/ThiF family protein|molybdopterin biosynthesis MoeB|molybdopterin biosynthesis MoeB protein|molybdopterin biosynthesis MoeB protein_ putative|molybdopterin biosynthesis protein|molybdopterin biosynthesis protein B|Molybdopterin biosynthesis protein B|molybdopterin biosynthesis protein moeB|molybdopterin biosynthesis protein MoeB|Molybdopterin biosynth…	|Biosynthesis of cofactors_ prosthetic groups_ and carriers|Transport and binding proteins|Amino acids_ peptides and amines|Molybdopterin|Thiamine|Dinucleotide-utilizing enzyme involved in molybdopterin and thiamine biosynthesis family 1|HesA/MoeB/ThiF family protein|MoeB|molybdopterin biosynthesis MoeB protein_ putative|molybdopterin biosynthesis protein|molybdopterin biosynthesis protein moeB|m…	K11996|adenylyltransferase and sulfurtransferase	Cofactors_ Vitamins_ Prosthetic Groups_ Pigments|Folate and pterines|Molybdenum_cofactor_biosynthesis|Thiamin_biosynthesis|Molybdopterin biosynthesis protein MoeB|Sulfur carrier protein adenylyltransferase ThiF	|	|	PF00899|PF05237|ThiF	GO:0003824|catalytic activity	1	1	1	1	1	1	1	1	1	1	1	1	1	1	1	1	1	1	1	1	1	1	1	1	1	1	1	1	1
118	0|1	193|489|667|673|678|680|682|683|688|690|692|695|698|710|716|730|743|745|747|748|771|774|780	HMPREF0786_00263|HMPREF0786_00631|MCCL_0753|MCCL_1199|MCCL_plsB0023|MW0031|MW1064|MW1504|NWMN_1091|NWMN_1455|SA0038|SA1024|SA1381|SAAV_1152|SAAV_1544|SAB1045|SAB1424c|SACOL0033|SACOL1194|SACOL1609|SAHV_0040|SAHV_1171|SAHV_1539|SAOUHSC_01145|SAOUHSC_01652|SAOV_1182|SAOV_1552|SAR0039|SAR1157|SAR1629|SAS1115|SAS1490|SaurJH1_0029|SaurJH1_1265|SaurJH1_1644|SaurJH9_0029|SaurJH9_1240|SaurJH9_1610|SAUSA3…	|COG0768M|Cell division protein FtsI/penicillin-binding protein 2	|mecA|pbp1|pbp3|pbpA|pbpC|pbpF|Cell division protein FtsI|Cell division protein FtsI [Peptidoglycan synthetase]/Penicillin binding protein transpeptidase|Cell division protein FtsI_ peptidoglycan synthetase|Cell division protein FtsI/Peptidoglycan synthetase|penicillin binding protein 2 prime|penicillin-binding protein|penicillin-binding protein 1|penicillin-binding protein 2 prime|penicillin-bin…	|Cell envelope|Biosynthesis and degradation of murein sacculus and peptidoglycan|beta-lactam-inducible penicillin-binding protein|penicilin-binding protein_ putative|penicillin binding protein 2 prime|penicillin-binding protein 1|penicillin-binding protein 2|penicillin-binding protein 2B|penicillin-binding protein 2B (PBP-2B)|penicillin-binding protein 3|penicillin-binding protein 3 (pbp 3) (pspb…	K02545|K12552|K12553|penicillin-binding protein 1 [EC:3.4.-.-]|penicillin-binding protein 2 prime|penicillin-binding protein 3 [EC:3.4.-.-]	Cell Division and Cell Cycle|Cell Wall and Capsule|Clustering-based subsystems|Motility and Chemotaxis|RNA Metabolism|Virulence_ Disease and Defense|Flagellar motility in Prokaryota|Isoprenoid/cell wall biosynthesis: PREDICTED UNDECAPRENYL DIPHOSPHATE PHOSPHATASE|Resistance to antibiotics and toxic compounds|RNA processing and modification|16S_rRNA_modification_within_P_site_of_ribosome|Bacterial…	|	PBP2` [Staphylococcus aureus]|penicillin-binding protein 2 [Staphylococcus capitis]|penicillin-binding protein 2` [Staphylococcus aureus subsp. aureus COL]|penicillin-binding protein 2X [Streptococcus pneumoniae]|peptidoglycan glycosyltransferase [Staphylococcus aureus subsp. aureus JH9]|S-adenosyl-methyltransferase MraW [Streptococcus pneumoniae SP6-BS73]|	PF00905|PF03717|PF03793|PF05223|MecA_N|PASTA|PBP_dimer|Transpeptidase	GO:0008658|GO:0009273|GO:0046677|penicillin binding|peptidoglycan-based cell wall biogenesis|response to antibiotic	1	1	1	1	1	1	1	1	1	1	1	1	1	1	1	1	1	1	1	1	1	1	1	1	1	1	1	1	1
119	0|2	36|281|304|305|306|308|311|314|315|316|319|326|329|330|332|334|509|514|515|530|534|556	HMPREF0786_01177|HMPREF0786_01261|HMPREF0786_01910|MCCL_0093|MCCL_0992|MW0593|MW2328|NWMN_0601|NWMN_2306|SA0587|SA2194|SAAV_0594|SAAV_2471|SAB0581c|SAB2286c|SACOL0688|SACOL2403|SAHV_0628|SAHV_2390|SAOUHSC_00634|SAOUHSC_02690|SAOV_0666c|SAOV_2452c|SAR0641|SAR2496|SAS0597|SAS2297|SaurJH1_0669|SaurJH1_2478|SaurJH9_0654|SaurJH9_2430|SAUSA300_0618|SAUSA300_2351|SAV0631|SAV2406|Sca_0273|Sca_1971|SE0193…	|COG0803P|COG3443R|ABC-type metal ion transport system_ periplasmic component/surface adhesin|Predicted periplasmic or secreted protein	|mntC|sitC|ABC transport system_ permease protein|ABC transporter|ABC transporter ATP-binding protein|ABC transporter extracellular binding protein|ABC transporter extracellular binding protein homolog|ABC transporter substrate-binding protein|ABC transporter_ substrate-binding protein|adhesion lipoprotein_ putative|Candidate zinc-binding lipoprotein ZinT|iron-repressed lipoprotein|lipoprotein|ma…	|Cell envelope|Cellular processes|Energy metabolism|Protein fate|Protein synthesis|Regulatory functions|Transport and binding proteins|Amino acids_ peptides and amines|Carbohydrates_ organic alcohols_ and acids|Degradation of proteins_ peptides_ and glycopeptides|Electron transport|Pathogenesis|Ribosomal proteins: synthesis and modification|Surface structures|ABC transporter_ substrate-binding pr…	K01783|K02077|K09815|K09818|manganese/iron transport system substrate-binding protein|ribulose-phosphate 3-epimerase [EC:5.1.3.1]|zinc transport system substrate-binding protein|zinc/manganese transport system substrate-binding protein	Membrane Transport|Miscellaneous|Plant-Prokaryote DOE project|COG0523|Transport_of_Manganese|Transport_of_Zinc|Candidate zinc-binding lipoprotein ZinT|Manganese ABC transporter_ periplasmic-binding protein SitA|Zinc ABC transporter_ periplasmic-binding protein ZnuA	Adherence|Invasion|Manganese uptake; ABC transporter|(gi:15901485) psaA - manganese ABC transporter_ manganese-binding adhesion liprotein [Streptococcus pneumoniae TIGR4]|(gi:16803887) lmo1847 - lipoprotein [Listeria monocytogenes (serovar 1/2a) EGD-e]|(gi:22537388) lmb - laminin-binding surface protein [Streptococcus agalactiae 2603V/R]	O34385|P0A4G2|P31305|P72415|Q81NK3|	PF01297|PF09223|SBP_bac_9	GO:0030001|GO:0046872|metal ion binding|metal ion transport	1	1	1	1	1	1	1	1	1	1	1	1	1	1	1	1	1	1	1	1	1	1	1	1	1	1	1	1	1
120	0	29|30|40|43|49|50|56|64|65|75|76|77|85|87|88|91|95|96|98|100|104|112|116|118|140|143|152|171|172|177|178|193|249|292|309|315|320|330|344|443|447|448|461|468|570	HMPREF0786_00396|MCCL_0923|MW1197|MW1201|NWMN_1017|NWMN_1221|NWMN_1223|NWMN_1225|NWMN_1226|NWMN_1791|SAAV_1290|SAAV_1292|SAAV_1293|SAB1176|SAB1724c|SACOL1337|SACOL1339|SACOL1342|SACOL1344|SACOL1345|SACOL1347|SAHV_0883|SAOUHSC_01294|SAOUHSC_01296|SAOUHSC_01300|SAOUHSC_01302|SAOUHSC_01303|SAOUHSC_01305|SAOUHSC_02047|SAOV_1324|SAOV_1326|SAOV_1327|SAR1312|SAR1314|SAR1315|SAR1316|SAR1318|SAR1319|SAR13…	|COG2369S|COG5585T|NAD+--asparagine ADP-ribosyltransferase|Uncharacterized protein_ homolog of phage Mu protein gp30	|phage head morphogenesis protein|phage head morphogenesis protein_ SPP1 gp7 family|Phage minor head protein|phage-like protein|SPP1 family phage head morphogenesis protein	|Mobile and extrachromosomal element functions|Enzymes of unknown specificity|Prophage functions|: NAD+--asparagine ADP-ribosyltransferase|minor head protein|phage head morphogenesis protein|phage putative head morphogenesis protein_ SPP1 gp7 family|phi Mu50B-like protein	|	Phages_ Prophages_ Transposable elements_ Plasmids|Phages_ Prophages|Staphylococcal_phi-Mu50B-like_prophages|phi 11 orf32 homolog [SA bacteriophages 11_ Mu50B]	|	|	PF04233|	|	1	1	1	1	1	1	1	1	1	1	1	1	1	1	1	1	1	1	1	0	1	1	1	0	1	1	0	1	1
121	0	89|90|128|247|299|357|367|388|390|391|392|393|395|396|399|401|403|404|405|408|414|415|416|419	HMPREF0786_00949|MCCL_1394|MCCL_1588|MCCL_plsA0006|MW0062|MW2106|MW2292|MW2415|NWMN_0032|NWMN_2081|NWMN_2391|SA1341|SA1982|SA2283|SAAV_1501|SAAV_2241|SAAV_2561|SAB2061c|SACOL0070|SACOL2170|SACOL2504|SAHV_1498|SAHV_2164|SAHV_2479|SAOUHSC_00042|SAOUHSC_02435|SAOUHSC_02797|SAOV_2227c|SAOV_2540c|SAR2271|SAS0062|SAS2081|SAS2262|SAS2382|SaurJH1_1600|SaurJH1_2250|SaurJH1_2572|SaurJH9_1568|SaurJH9_2211|S…	|COG0477GEPR|COG2270R|COG2814G|Arabinose efflux permease|Permeases of the major facilitator superfamily	|ABC transporter membrane-spanning permease - macrolide efflux|Macrolide-efflux protein|major facilitator superfamily cation symporter|major facilitator superfamily permease|major facilitator transporter|membrane transporter|MFS general substrate transporter|permease|permease_ putative|probable membrane transport protein|Putative exporter protein|putative permease|putative transporter|transporter…	|Biosynthesis of cofactors_ prosthetic groups_ and carriers|Cell envelope|Cellular processes|Transport and binding proteins|Amino acids_ peptides and amines|Riboflavin_ FMN_ and FAD|Toxin production and resistance|macrolide efflux protein_ putative|Macrolide-efflux protein|major facilitator superfamily cation symporter|major facilitator superfamily MFS_1|major facilitator transporter|membrane pro…	|	|	|	29895370|29895442|macrolide efflux pump [Fusobacterium nucleatum]|macrolide-efflux protein [Streptococcus pyogenes]|macrolide-efflux protein variant [Streptococcus dysgalactiae subsp. equisimilis]|putative transport transmembrane protein [Sinorhizobium meliloti 1021]|transporter_ permease component [Clostridium kluyveri DSM 555]|transporter_ putative [Streptococcus agalactiae 2603V/R]|	PF05977|PF07690|MFS_1	GO:0016021|GO:0055085|integral to membrane|transmembrane transport	1	1	1	1	1	1	1	1	1	1	1	1	1	1	1	1	1	1	1	1	1	1	1	0	1	1	1	1	1
122	0	46|48|51	HMPREF0786_00420|HMPREF0786_00630|HMPREF0786_02192|MW1222|MW1503|NWMN_1247|NWMN_1454|SAAV_0496|SAAV_1315|SAAV_1543|SAB0485|SAB1193|SAB1423c|SACOL1369|SACOL1608|SAHV_1324|SAHV_1538|SAOUHSC_01328|SAOUHSC_01651|SAOV_1348|SAOV_1551|SAR0538|SAR1345|SAR1628|SAS042|SAS047|SAS0492|SAS1275|SAS1489|SaurJH1_0571|SaurJH1_1423|SaurJH1_1643|SaurJH9_0557|SaurJH9_1396|SaurJH9_1609|SAUSA300_1233|SAUSA300_1511|SAV…	|COG0267J|Ribosomal protein L33	|rpmG|rpmG_1|rpmG_2|50S ribosomal protein L33|50S ribosomal protein L33 type 2|LSU ribosomal protein L33p|ribosomal protein L33	Protein synthesis|Ribosomal proteins: synthesis and modification|ribosomal protein L33	K02913|large subunit ribosomal protein L33	Miscellaneous|Protein Metabolism|Plant-Prokaryote DOE project|Protein biosynthesis|COG0523|Ribosome_LSU_bacterial|LSU ribosomal protein L33p	|	|	PF00471|Ribosomal_L33	GO:0003735|GO:0005622|GO:0005840|GO:0006412|intracellular|ribosome|structural constituent of ribosome|translation	1	1	1	1	1	1	1	1	1	1	1	1	1	1	1	1	1	1	1	1	1	1	1	1	1	1	1	1	1
123	0|1	42|45|55|66|68|70|74|76|83|88|98|103|112|116|124|138|139|142|151|157|188|193|205|208|232|242|249|261|267|268|273|277|282|301	HMPREF0786_01631|HMPREF0786_01632|MCCL_1447|MCCL_plsB0019|MW0049|MW1745|SA0062|SA0063|SA0064|SAAV_1813|SAHV_0065|SAHV_0066|SAHV_0067|SAHV_1789|SAHV_1790|SAOUHSC_01927|SAOV_0031|SAOV_0047|SAOV_0464|SAOV_1809|SAOV_1902|SAOV_2543|SAOV_2695|SAR0066|SAR0082|SAR0480|SAR0519|SAR0961|SAR1359|SAR2307|SaurJH1_0054|SaurJH1_0055|SaurJH1_0056|SaurJH9_0053|SaurJH9_0054|SaurJH9_0055|SaurJH9_1854|SaurJH9_1855|SA…	|COG2801L|Transposase and inactivated derivatives	|tnp|AB_B transposase protein B|insertion element protein|integrase|integrase catalytic region|integrase catalytic subunit|IS3 family transposase|ISSag7_ transposase OrfA|putative insertion element protein|putative transposase|transposase|Transposase|transposase_ IS3 family|transposase_ putative_ truncation	|DNA metabolism|Mobile and extrachromosomal element functions|DNA replication_ recombination_ and repair|Prophage functions|Transposon functions|integrase|integrase catalytic region|ISSth1_ transposase (orf2)_ IS3 family|transposase|Transposase IS1296JI (ORFB)|transposase_ degenerate|truncated transposase	K07497|putative transposase	|	|(gi:14594866) insF - transposase of insertion element IS3 [Escherichia coli 536]|(gi:15641792) VC1789 - transposase OrfAB_ subunit B [Vibrio cholerae N16961]|(gi:23954285) orf68 - hypothetical protein [Escherichia coli 536]|(gi:24114930) tnpA - transposase tnpA [imported] [Shigella flexneri (serotype 2a) 301]|(gi:26249410) c3575 - Transposase insF for insertion sequence IS3A/B/C/D/E/fA [Escheric…	IS3 transposase B [Escherichia coli str. K-12 substr. MG1655]|IS600 ORF2 [Shigella flexneri 2a str. 301]|IS600 orfB [Shigella flexneri 2a str. 2457T]|IS629 transposase encoded within prophage CP-933T [Escherichia coli O157:H7 EDL933]|ISxac3 transposase [Xanthomonas axonopodis pv. citri str. 306]|ISxac3 transposase [Xanthomonas campestris pv. campestris str. ATCC 33913]|transposase insF [Escherich…	PF00665|PF01316|PF01527|Arg_repressor|rve|Transposase_8	GO:0003677|GO:0003700|GO:0004803|GO:0006313|GO:0006355|GO:0006525|GO:0015074|arginine metabolic process|DNA binding|DNA integration|regulation of transcription_ DNA-dependent|sequence-specific DNA binding transcription factor activity|transposase activity|transposition_ DNA-mediated	1	1	1	1	1	1	1	1	1	1	1	1	1	1	0	1	1	0	1	0	1	1	0	1	0	1	1	1	1
124	0|1	71|118|121|135|140|146|157|191|218|230|231|232|234|236|237|240|241|242|245|247|248|259|278	HMPREF0786_01188|HMPREF0786_01326|HMPREF0786_02311|MCCL_0791|MCCL_1751|MW2020|MW2490|NWMN_1999|NWMN_2469|SA1898|SA2356|SAAV_2151|SAAV_2635|SAB1980c|SAB2443c|SACOL2088|SACOL2584|SAHV_2080|SAHV_2553|SAOUHSC_02333|SAOUHSC_02887|SAOV_2137c|SAOV_2614c|SAR2184|SAR2650|SAS1999|SAS2455|SaurJH1_2170|SaurJH1_2646|SaurJH9_2132|SaurJH9_2591|SAUSA300_2051|SAUSA300_2506|SAV2095|SAV2569|Sca_1596a|Sca_1597|Sca_1…	|COG0741M|COG3858R|Predicted glycosyl hydrolase|Soluble lytic murein transglycosylase and related regulatory proteins (some contain LysM/invasin domains)	|isaA|sceA|sceD|sceE'|sceE''|Extracellular protein|immunodominant antigen A|Immunodominant antigen A|immunodominant antigen A_ putative|immunodominant staphylococcal antigen A|probable exported protein|probable transglycosylase IsaA (Immunodominantstaphylococcal antigen A)|putative transglycosylase IsaA|putative transglycosylase SceD|SceA|SceA protein|SceD|SceD precursor|sceD protein|SceD protein…	|Cell envelope|DNA metabolism|Protein fate|Biosynthesis and degradation of murein sacculus and peptidoglycan|Degradation of proteins_ peptides_ and glycopeptides|DNA replication_ recombination_ and repair|immunodominant antigen A|immunodominant antigen A [imported]|Immunodominant staphylococcal antigen A precursor|probable transglycosylase IsaA|probable transglycosylase IsaA (Immunodominantstaphy…	|	|	|	|	PF01476|PF06737|LysM|Transglycosylas	GO:0005576|GO:0016998|cell wall macromolecule catabolic process|extracellular region	1	1	1	1	1	1	1	1	1	1	1	1	1	1	1	1	1	1	1	1	1	1	1	1	1	1	1	1	1
125	0	185|237|244|249|250|251|252|253|254|255|257|259|262	HMPREF0786_00506|HMPREF0786_00966|HMPREF0786_01977|MCCL_0339|MCCL_0452|MW0660|MW2122|NWMN_0667|NWMN_2100|SA0653|SA1998|SAAV_0660|SAAV_2257|SAB0647|SAB2077c|SACOL0757|SACOL2188|SAHV_0695|SAHV_2180|SAOUHSC_00706|SAOUHSC_02456|SAOV_0732|SAOV_2243c|SAR0751|SAR2287|SAS0663|SAS2097|SaurJH1_0738|SaurJH1_2266|SaurJH9_0722|SaurJH9_2227|SAUSA300_0683|SAUSA300_2156|SAV0698|SAV2196|Sca_0346|Sca_0676|Sca_0873…	|COG1349KG|Transcriptional regulators of sugar metabolism	|glpR2|lacR|DeoR family transcriptional regulator|DeoR ramily regulatory protein|fructose operon transcriptional regulator|galactitol utilization operon repressor|lactose phosphotransferase system repressor|Lactose phosphotransferase system repressor|putative DeoR family transcriptional regulator|putative lactose phosphotransferase system repressor lacR|putative regulatory protein|putative transc…	Cellular processes|Protein fate|Regulatory functions|Signal transduction|Transport and binding proteins|Carbohydrates_ organic alcohols_ and acids|DNA interactions|Protein modification and repair|PTS|Toxin production and resistance|DeoR family transcriptional regulator|hydrogenase expression/formation protein|lactose phosphotransferase system repressor|Lactose phosphotransferase system repressor|…	K02530|K03436|DeoR family transcriptional regulator_ fructose operon transcriptional repressor|DeoR family transcriptional regulator_ lactose phosphotransferase system repressor	Carbohydrates|Di- and oligosaccharides|Monosaccharides|Fructose_utilization|Lactose_and_Galactose_Uptake_and_Utilization|Lactose phosphotransferase system repressor|Transcriptional repressor of the fructose operon_ DeoR family	|	|	PF00455|PF08220|HTH_DeoR	GO:0003700|GO:0005622|GO:0006355|intracellular|regulation of transcription_ DNA-dependent|sequence-specific DNA binding transcription factor activity	1	1	1	1	1	1	1	1	1	1	1	1	1	1	1	1	1	1	1	1	1	1	1	1	1	1	1	1	1
126	0	154|165|171|172|173|177|178|181|187|188|189|190|191|193	HMPREF0786_00080|HMPREF0786_00081|HMPREF0786_01699|MCCL_0590|MCCL_0789|MW0846|MW0847|NWMN_0835|NWMN_0836|SA0825|SA0826|SAAV_0925|SAAV_0926|SAB0833|SAB0834|SACOL0968|SACOL0969|SAHV_0959|SAHV_0960|SAOUHSC_00902|SAOUHSC_00903|SAOV_0911|SAOV_0912|SAR0926|SAR0927|SAS0834|SAS0835|SaurJH1_0983|SaurJH1_0984|SaurJH9_0964|SaurJH9_0965|SAUSA300_0867|SAUSA300_0868|SAV0964|SAV0965|Sca_0572|Sca_0573|SE0660|SE0…	|COG0681U|COG4959OU|Signal peptidase I|Type IV secretory pathway_ protease TraF	|lepB|sipA|sipB|spsA|spsB|putative signal peptidase Ia|signal peptidase I|Signal peptidase I|signal peptidase Ia|signal peptidase IA|Signal peptidase IA|signal peptidase IA_ inactive|signal peptidase Ib|signal peptidase IB|Signal peptidase IB|type I general secretory pathway signal peptidase I|type-1 signal peptidase 1B|type-I signal peptidase|type-I signal peptidase A|type-I signal peptidase A c…	Protein fate|Protein and peptide secretion and trafficking|signal peptidase I|Signal peptidase I	K03100|signal peptidase I [EC:3.4.21.89]	Clustering-based subsystems|Protein Metabolism|Probably GTP or GMP signaling related|Protein processing and modification|CBSS-176299.4.peg.1292|Signal_peptidase|Signal peptidase I (EC 3.4.21.89)	|	|	PF00717|PF10502|	|	1	1	1	1	1	1	1	1	1	1	1	1	1	1	1	1	1	1	1	1	1	1	1	1	1	1	1	1	1
127	0	490|491|493|494|495|496|497|498|499|500|510	HMPREF0786_01128|HMPREF0786_01373|HMPREF0786_01530|MCCL_0363|MCCL_0387|MW2286|MW2526|NWMN_2267|NWMN_2504|SA2155|SA2400|SAAV_2430|SAAV_2673|SAB2244c|SAB2480c|SACOL2362|SACOL2623|SAHV_2349|SAHV_2591|SAOUHSC_02647|SAOUHSC_02927|SAOV_2412c|SAOV_2651c|SAR2454|SAR2685|SAS2256|SAS2492|SaurJH1_2435|SaurJH1_2683|SaurJH9_2389|SaurJH9_2629|SAUSA300_2312|SAUSA300_2541|SAV2365|SAV2607|Sca_1865|Sca_2266|SE0157…	|COG0579R|Predicted dehydrogenase	|mqo|mqo-1|mqo-2|mqo-3|mqo-4|mqo1|mqo2|malate dehydrogenase|malate dehydrogenase (acceptor)|malate-quinone oxidoreductase 1|malate:quinone oxidoreductase|Malate:quinone oxidoreductase|probable malate:quinone oxidoreductase	Energy metabolism|TCA cycle|malate dehydrogenase (acceptor)|malate:quinone-oxidoreductase	K00116|malate dehydrogenase (quinone) [EC:1.1.5.4]	Carbohydrates|Central carbohydrate metabolism|TCA_Cycle|Malate:quinone oxidoreductase (EC 1.1.99.16)	|	|	PF06039|Mqo	GO:0006099|GO:0008924|GO:0055114|malate dehydrogenase (quinone) activity|oxidation-reduction process|tricarboxylic acid cycle	1	1	1	1	1	1	1	1	1	1	1	1	1	1	1	1	1	1	1	1	1	1	1	1	1	1	1	1	1
128	0	31|36|38|41|42|43|45|46|47|51|52|54|58|60|61|62|63|64|65|67|75|76|78|79|80|82|87|88|95|96|97|102|106|116|127|129|130|132|134|140	NWMN_0334|NWMN_0739|NWMN_0829|NWMN_1262|NWMN_1827|NWMN_2329|SAAV_0309|SAAV_0728|SAAV_0736|SAAV_1128|SAAV_1415|SAB0206|SAB0291|SAB0684|SAB0718c|SAB0771|SAB0929c|SAB1456c|SAB1565|SAB1831c|SAB1881c|SAB1933|SAB2311c|SACOL0412|SACOL0786|SACOL0836|SACOL1097|SACOL1170|SACOL1177|SACOL1469|SACOL2260|SAOUHSC_00323|SAOUHSC_00735|SAOUHSC_00786|SAOUHSC_00896|SAOUHSC_01118|SAOUHSC_01441|SAOUHSC_01687|SAOUHSC_0…	|	|	|	|	|	|	|	|	|	0	1	1	1	1	1	1	1	1	1	1	1	1	1	1	1	1	1	1	0	1	1	1	0	1	0	0	1	1
129	0|1	94|311|389|390|391|392|393|395|397|398|399|400|401|402|405|406	HMPREF0786_01120|HMPREF0786_01194|HMPREF0786_01480|MCCL_0159|MW2276|MW2358|NWMN_2256|NWMN_2333|SA2145|SA2222|SAAV_2419|SAAV_2500|SAB2234c|SAB2316|SACOL2350|SACOL2437|SAHV_2339|SAHV_2418|SAOUHSC_02632|SAOUHSC_02633|SAOUHSC_02725|SAOV_2398c|SAOV_2484|SAR2441|SAR2524|SAS2246|SAS2326|SaurJH1_2425|SaurJH1_2509|SaurJH9_2379|SaurJH9_2460|SAUSA300_2301|SAUSA300_2379|SAV2355|SAV2434|Sca_0417|Sca_1857|Sca_…	|COG0477GEPR|COG2814G|Arabinose efflux permease|Permeases of the major facilitator superfamily	|bcr|tcaB|Bcr/CflA subfamily drug resistance transporter|bicyclomycin and teicoplanin resistance protein|bicyclomycin resistance protein|bicyclomycin resistance protein TcaB|Bicyclomycin resistance protein TcaB|drug resistance transporter Bcr/CflA subfamily protein|major facilitator superfamily bicyclomycin:cation symporter|major facilitator superfamily permease|major facilitator superfamily prot…	|Cell envelope|Cellular processes|Central intermediary metabolism|Regulatory functions|Transport and binding proteins|Amino acids_ peptides and amines|Biosynthesis and degradation of murein sacculus and peptidoglycan|Toxin production and resistance|bicyclomycin resistance protein|bicyclomycin resistance protein TcaB|drug resistance transporter Bcr/CflA subfamily|drug resistance transporter_ Bcr/C…	K07552|K08224|MFS transporter_ DHA1 family_ bicyclomycin/chloramphenicol resistance protein|MFS transporter_ YNFM family_ putative membrane transport protein	Virulence_ Disease and Defense|Resistance to antibiotics and toxic compounds|Teicoplanin-resistance_in_Staphylococcus|Teicoplanin resistance associated membrane protein TcaB	|(gi:15808716) tetA(B) - tetracycline resistance protein TetA(B) [Shigella flexneri (serotype 2a) YSH6000]	36786188|58337345|multidrug resistance protein D [Escherichia coli O157:H7 EDL933]|putative sialic acid transporter [Salmonella enterica subsp. enterica serovar Typhimurium str. LT2]|TetA protein [Corynebacterium glutamicum]|	PF07690|MFS_1	GO:0016021|GO:0055085|integral to membrane|transmembrane transport	1	1	1	1	1	1	1	1	1	1	1	1	1	1	1	1	1	1	1	1	1	1	1	1	1	1	1	1	1
130	0	299|314|322|328|329|330|331|332|333|334|335|336|337|347	HMPREF0786_00955|HMPREF0786_01141|HMPREF0786_01478|MW2112|MW2291|NWMN_2090|NWMN_2272|SA1988|SA2160|SAAV_2247|SAAV_2435|SAB1296c|SAB2067c|SAB2250|SACOL2177|SACOL2367|SAHV_2170|SAHV_2354|SAOUHSC_02445|SAOUHSC_02652|SAOV_2233c|SAOV_2417|SAP008|SAR2277|SAR2459|SAS2087|SAS2261|SaurJH1_2256|SaurJH1_2440|SaurJH1_2829|SaurJH9_2217|SaurJH9_2394|SaurJH9_2751|SAUSA300_2146|SAUSA300_2317|SAV2186|SAV2370|Sca_…	|COG0604CR|NADPH:quinone reductase and related Zn-dependent oxidoreductases	|alcohol dehydrogenase|Alcohol dehydrogenase|alcohol dehydrogenase_ zinc-binding domain protein|alcohol dehydrogenase_ zinc-containing|alginate lyase|NADPH:quinone reductase|oxidoreductase|oxidoreductase_ zinc-binding|protein YhdH|putative alcohol dehydrogenase|putative alcohol dehydrogenase_ zinc-containing|putative zinc-binding dehydrogenase|quinone oxidoreductase putative YhdH/YhfP|quinone oxi…	|Central intermediary metabolism|Energy metabolism|Electron transport|Fermentation|Glycolysis/gluconeogenesis|TCA cycle|alcohol dehydrogenase|alcohol dehydrogenase homolog lin0767|alcohol dehydrogenase_ zinc-binding domain protein|alcohol dehydrogenase_ zinc-containing|protein YhdH|Zinc-binding dehydrogenase superfamily|zinc-containing alcohol dehydrogenase superfamily|zinc-containing alcohol deh…	K00001|alcohol dehydrogenase [EC:1.1.1.1]	Carbohydrates|Clustering-based subsystems|Cofactors_ Vitamins_ Prosthetic Groups_ Pigments|Fatty Acids_ Lipids_ and Isoprenoids|Fermentation|Folate and pterines|Phospholipids|5-FCL-like_protein|Acetone_Butanol_Ethanol_Synthesis|Fermentations:_Mixed_acid|Glycerolipid_and_Glycerophospholipid_Metabolism_in_Bacteria|Staphylococcus_aureus_hypothetical_repetitive_gene_loci|Alcohol dehydrogenase (EC 1.1…	Cell wall|(gi:15610077) mas - mas [Mycobacterium tuberculosis H37Rv]	BPSL2789|putative polyketide synthase [Escherichia coli CFT073]|	PF00107|PF08240|ADH_N|ADH_zinc_N	GO:0008270|GO:0016491|GO:0055114|oxidation-reduction process|oxidoreductase activity|zinc ion binding	1	1	1	1	1	1	1	1	1	1	1	1	1	1	1	1	1	1	1	1	1	1	1	1	1	1	1	1	1
131	0	39|57|180|266|305|447|487|528|559|633|642|643|644|651|679|680|683|687|689|690|694|695|726|727|746|747|771|775|784|786	HMPREF0786_01518|HMPREF0786_01556|HMPREF0786_01690|MW0297|MW2590|NWMN_0262|NWMN_2569|SA0309|SA2463|SAAV_0287|SAAV_2743|SAB0257|SAB2546c|SACOL0317|SACOL0390|SACOL2694|SAHV_0317|SAHV_2655|SAOUHSC_00300|SAOUHSC_03006|SAOV_0273|SAOV_2721c|SAR0317|SAR2753|SAS0297|SAS2556|SaurJH1_0310|SaurJH1_0379|SaurJH1_2751|SaurJH9_0303|SaurJH9_0368|SaurJH9_2694|SAUSA300_0320|SAUSA300_2603|SAV0320|SAV2671|Sca_0131|S…	|COG1075R|Predicted acetyltransferases and hydrolases with the alpha/beta hydrolase fold	|geh|geh-1|geh-2|geh'|geh''|lip|lip1|glycerol ester hydrolase|lipase|lipase (fragment 1)|lipase (fragment 2)|lipase (Glycerol ester hydrolase)|lipase 2|lipase 2 (Glycerol ester hydrolase 2)|lipase precursor|Lipase precursor|lipase precursor_ interruption-C|lipase precursor_ interruption-N|lipase_ putative|triacylglycerol lipase|Triacylglycerol lipase|triacylglycerol lipase precursor|truncated lip…	Cell envelope|Cellular processes|Central intermediary metabolism|Energy metabolism|Fatty acid and phospholipid metabolism|Transport and binding proteins|Amino acids_ peptides and amines|Biosynthesis and degradation of polysaccharides|Degradation|Pathogenesis|Toxin production and resistance|glycerol ester hydrolase|glycerol ester hydrolase [imported]|gram-positive signal peptide_ ysirk family prot…	K01046|triacylglycerol lipase [EC:3.1.1.3]	Fatty Acids_ Lipids_ and Isoprenoids|Triacylglycerols|Triacylglycerol_metabolism|Triacylglycerol lipase (EC 3.1.1.3)	Exoenzyme; Lipase|(gi:21282026) geh - glycerol ester hydrolase [Staphylococcus aureus MW2]	|	PF04650|PF07819|PGAP1|YSIRK_signal	GO:0006505|GO:0006886|GO:0016020|GO:0016788|GO:0031227|GPI anchor metabolic process|hydrolase activity_ acting on ester bonds|intracellular protein transport|intrinsic to endoplasmic reticulum membrane|membrane	0	1	1	1	1	1	1	1	1	1	1	1	1	1	1	1	1	1	1	1	1	1	1	1	0	1	1	1	1
132	0	50|289|306|333|334|339|344|345|346|347|348|350|351|352|353|354|355	HMPREF0786_00933|HMPREF0786_01329|MCCL_1422|MCCL_1586|MCCL_1854|MW1800|MW2491|NWMN_1751|NWMN_2470|SA1676|SA2357|SAAV_1878|SAAV_2636|SAB1793c|SAB2444c|SACOL1917|SACOL2585|SAHV_1844|SAHV_2554|SAOUHSC_01992|SAOUHSC_02888|SAOV_1856|SAOV_2615c|SAR1950|SAR2651|SAS1782|SAS2456|SaurJH1_1947|SaurJH1_2647|SaurJH9_1913|SaurJH9_2592|SAUSA300_1809|SAUSA300_2507|SAV1859|SAV2570|Sca_1433|Sca_2010|Sca_2043|SE154…	|COG3641R|Predicted membrane protein_ putative toxin regulator	|Membrane protein|phosphotransferase system EIIC|phosphotransferase system EIIC domain-containing protein|phosphotransferase system_ EIIC|Predicted nicotinate-regulated transporter|probable membrane protein|probable membrane-embedded regulatory protein|PTS system_ IIC component|PTS system_ IIC component_ putative|putative PTS system_ IIC component|putative regulatory protein|regulatory protein|re…	|Amino acid biosynthesis|Cell envelope|Cellular processes|Energy metabolism|Regulatory functions|Signal transduction|Transport and binding proteins|Aromatic amino acid family|Carbohydrates_ organic alcohols_ and acids|PTS|Pyruvate dehydrogenase|Toxin production and resistance|BH3254 unknown conserved protein in others|membrane protein_ putative|phosphotransferase system_ eiic|Phosphotransferase s…	K07035|	Cofactors_ Vitamins_ Prosthetic Groups_ Pigments|NAD and NADP|NAD_regulation|Predicted nicotinate-regulated transporter BH3254	|	|	PF02378|PTS_EIIC	GO:0005351|GO:0008982|GO:0009401|GO:0016020|membrane|phosphoenolpyruvate-dependent sugar phosphotransferase system|protein-N(PI)-phosphohistidine-sugar phosphotransferase activity|sugar:hydrogen symporter activity	1	1	1	1	1	1	1	1	1	1	1	1	1	1	1	1	1	1	1	1	1	1	1	1	1	1	1	1	1
133	0	324|326|345|621|626	HMPREF0786_00195|HMPREF0786_00596|MCCL_0711|MCCL_1167|MW0977|MW1469|NWMN_0960|NWMN_1422|SA0944|SA1347|SAAV_1059|SAAV_1509|SAB0960|SAB1389c|SACOL1103|SACOL1561|SAHV_1086|SAHV_1504|SAOUHSC_01041|SAOUHSC_01612|SAOV_1038|SAOV_1517|SAR1068|SAR1594|SAS1029|SAS1455|SaurJH1_1176|SaurJH1_1608|SaurJH9_1154|SaurJH9_1575|SAUSA300_0994|SAUSA300_1465|SAV1094|SAV1516|Sca_0720|Sca_1138|SE0255|SE0792|SE1197|SERP0…	|COG0022C|COG1154HI|Deoxyxylulose-5-phosphate synthase|Pyruvate/2-oxoglutarate dehydrogenase complex_ dehydrogenase (E1) component_ eukaryotic type_ beta subunit	|bfmBAB|pdhB|phdB|1-deoxy-D-xylulose 5-phosphate synthase|1-deoxyxylulose-5-phosphate synthase homolog|2-oxoisovalerate dehydrogenase (acylating) beta subunit|2-oxoisovalerate dehydrogenase beta subunit|2-oxoisovalerate dehydrogenase subunit beta|2-oxoisovalerate dehydrogenase subunit beta (branched-chain alpha-keto acid dehydrogenase e1 component beta chain) (bckdhe1-beta)|2-oxoisovalerate dehyd…	|Central intermediary metabolism|Energy metabolism|Transport and binding proteins|Amino acids and amines|Amino acids_ peptides and amines|Electron transport|Fermentation|Glycolysis/gluconeogenesis|Pyruvate dehydrogenase|TCA cycle|2-oxoisovalerate dehydrogenase beta subunit|2-oxoisovalerate dehydrogenase subunit beta (branched-chain alpha-keto acid dehydrogenase e1 component beta chain) (bckdhe1-b…	K00162|K00167|K01662|1-deoxy-D-xylulose-5-phosphate synthase [EC:2.2.1.7]|2-oxoisovalerate dehydrogenase E1 component_ beta subunit [EC:1.2.4.4]|pyruvate dehydrogenase E1 component subunit beta [EC:1.2.4.1]	Amino Acids and Derivatives|Carbohydrates|Branched-chain amino acids|Central carbohydrate metabolism|Fermentation|Acetoin__butanediol_metabolism|Branched_chain_amino_acid_degradation_regulons|Dehydrogenase_complexes|Isoleucine_degradation|Leucine_Degradation_and_HMG-CoA_Metabolism|Pyruvate_metabolism_II:_acetyl-CoA__acetogenesis_from_pyruvate|Valine_degradation|Acetoin dehydrogenase E1 component …	|	transketolase_ C-terminal subunit [Streptococcus agalactiae 2603V/R]|	PF02775|PF02779|PF02780|TPP_enzyme_C|Transketolase_C	GO:0003824|GO:0008152|GO:0030976|catalytic activity|metabolic process|thiamine pyrophosphate binding	1	1	1	1	1	1	1	1	1	1	1	1	1	1	1	1	1	1	1	1	1	1	1	1	1	1	1	1	1
134	0	208|209|210|233|251|253|461	MW2591|MW2592|MW2593|NWMN_2570|NWMN_2571|NWMN_2572|SA2464|SA2465|SA2466|SAAV_2745|SAAV_2746|SAAV_2747|SAB2548c|SAB2549c|SAB2550c|SACOL2696|SACOL2697|SACOL2698|SAHV_2656|SAHV_2657|SAHV_2658|SAOUHSC_03008|SAOUHSC_03009|SAOV_2723c|SAOV_2724c|SAOV_2725c|SAR2754|SAR2755|SAR2756|SAS2557|SAS2558|SAS2559|SaurJH1_2753|SaurJH1_2754|SaurJH1_2755|SaurJH9_2696|SaurJH9_2697|SaurJH9_2698|SAUSA300_2605|SAUSA300_…	|COG0106E|COG0107E|COG0139E|Imidazoleglycerol-phosphate synthase|Phosphoribosyl-AMP cyclohydrolase|Phosphoribosylformimino-5-aminoimidazole carboxamide ribonucleotide (ProFAR) isomerase	|hisA|hisF|hisI|hisIE|1-(5-phosphoribosyl)-5-[(5- phosphoribosylamino)methylideneamino] imidazole-4-carboxamide isomerase|bifunctional phosphoribosyl-AMP cyclohydrolase|bifunctional phosphoribosyl-AMP cyclohydrolase/phosphoribosyl-ATP pyrophosphatase protein|hisF protein (cyclase)|Imidazole glycerol phosphate synthase cyclase subunit|imidazole glycerol phosphate synthase subunit hisF|imidazole gl…	|Amino acid biosynthesis|Cell envelope|Central intermediary metabolism|Biosynthesis and degradation of surface polysaccharides and lipopolysaccharides|Histidine family|Phosphorus compounds|1-(5-phosphoribosyl)-5-[(5-phosphoribosylamino)methylideneamino]imidazole-4-carboxamide isomerase|histidine biosynthesis bifunctional protein hisIE|Histidine biosynthesis bifunctional protein hisIE [Includes:Ph…	K01814|K02500|K11755|cyclase [EC:4.1.3.-]|phosphoribosyl-ATP pyrophosphohydrolase / phosphoribosyl-AMP cyclohydrolase [EC:3.6.1.31 3.5.4.19]|phosphoribosylformimino-5-aminoimidazole carboxamide ribotide isomerase [EC:5.3.1.16]	Amino Acids and Derivatives|Cofactors_ Vitamins_ Prosthetic Groups_ Pigments|Miscellaneous|Regulation and Cell signaling|Aromatic amino acids and derivatives|Folate and pterines|Histidine Metabolism|Plant-Prokaryote DOE project|Chorismate:_Intermediate_for_synthesis_of_Tryptophan__PAPA_antibiotics__PABA__3-hydroxyanthranilate_and_more.|COG0523|Histidine_Biosynthesis|YgfZ|Zinc_regulated_enzymes|Im…	|	|	PF00977|PF01502|PF01503|PF07260|ANKH|His_biosynth|PRA-CH	GO:0000105|GO:0004635|GO:0015114|GO:0016021|GO:0035435|histidine biosynthetic process|integral to membrane|phosphate transmembrane transport|phosphate transmembrane transporter activity|phosphoribosyl-AMP cyclohydrolase activity	0	1	1	1	1	1	1	1	1	1	1	1	1	1	1	1	1	0	0	1	1	1	0	0	0	1	1	1	0
135	0	31|409|444|457|497|500|507|508|509|510|511|512|513|514|516|529	HMPREF0786_01405|HMPREF0786_02106|MCCL_0085|MCCL_1639|MW0291|MW1843|NWMN_0256|NWMN_1840|SA0303|SA1718|SAAV_0281|SAAV_1968|SAB0251c|SAB1835|SACOL0311|SACOL1963|SAHV_0311|SAHV_1887|SAOUHSC_00294|SAOUHSC_02119|SAOV_0267|SAOV_2002|SAR0311|SAR1994|SAS0291|SAS1825|SaurJH1_0304|SaurJH1_1991|SaurJH9_0297|SaurJH9_1957|SAUSA300_0314|SAUSA300_1883|SAV0314|SAV1902|Sca_1474|Sca_2260|Sca_2388|SE1587|SE2190|SER…	|COG0591ER|COG4146R|COG4147R|Na+/proline symporter|Predicted symporter	|putP|high affinity proline permease|Na+/solute symporter|Predicted sialic acid transporter|proline permease|putative sodium/glucose cotransporter|putative symporter YidK|sodium-solute symporter_ putative|sodium:pantothenate symporter|sodium:solute symporter family protein|sodium/proline symporter|Sodium/proline symporter|solute:Na+ symporter protein_ SSS family|SSS family major sodium/proline sy…	Transport and binding proteins|Amino acids_ peptides and amines|Cations and iron carrying compounds|proline permease|proline uptake protein [validated]|sodium:solute symporter family protein|sodium/proline symporter|transport protein	K03307|K11928|sodium/proline symporter|solute:Na+ symporter_ SSS family	Cell Wall and Capsule|Capsular and extracellular polysacchrides|Sialic_Acid_Metabolism|Predicted sialic acid transporter	|	major sodium/proline symporter [Salmonella enterica subsp. enterica serovar Typhimurium str. LT2]|putative sodium/glucose cotransporter [Salmonella enterica subsp. enterica serovar Typhimurium str. LT2]|sodium/proline symporter [Salmonella enterica subsp. enterica serovar Typhi str. Ty2]|	PF00474|SSF	GO:0005215|GO:0006810|GO:0016020|GO:0055085|membrane|transmembrane transport|transport|transporter activity	1	1	1	1	1	1	1	1	1	1	1	1	1	1	1	1	1	1	1	1	1	1	1	1	1	1	1	1	1
136	0	69|151|165|268|269|270|271|272|273|278|279|280	HMPREF0786_00027|MCCL_0254|MCCL_0419|MCCL_0541|MW0418|MW0792|NWMN_0428|NWMN_0782|SA0422|SA0771|SAAV_0406|SAAV_0786|SAB0413|SAB0770|SACOL0506|SACOL0884|SAHV_0461|SAHV_0835|SAOUHSC_00426|SAOUHSC_00844|SAOV_0481|SAOV_0856|SAR0463|SAR0872|SAS0421|SAS0781|SaurJH1_0498|SaurJH1_0856|SaurJH9_0485|SaurJH9_0840|SAUSA300_0437|SAUSA300_0798|SAV0464|SAV0839|Sca_0342|Sca_0457|Sca_1513|Sca_2189|SE0602|SE2320|SE…	|COG1464P|ABC-type metal ion transport system_ periplasmic component/surface antigen	|metQ|ABC transporter ATP-binding protein|ABC transporter substrate-binding protein|ABC transporter_ substrate-binding protein|ABC transporter_ substrate-binding protein homolog|ABC-type uncharacterized transport system periplasmic component|D-methionine ABC transporter_ periplasmic D-methionine-binding protein|D-methionine-binding lipoprotein MetQ|lactococcal lipoprotein|lactococcal lipoprotein-…	|Cell envelope|Transport and binding proteins|ABC transporter ATP-binding protein|ABC transporter substrate-binding protein|ABC transporter_ substrate-binding protein|ABC transporter_ substrate-binding protein_ putative|lactococcal lipoprotein|nlpa lipoprotein|NLPA lipoprotein subfamily|NLPA lipoprotein superfamily	K02073|D-methionine transport system substrate-binding protein	Amino Acids and Derivatives|Phages_ Prophages_ Transposable elements_ Plasmids|Lysine_ threonine_ methionine_ and cysteine|Pathogenicity islands|Methionine_Biosynthesis|Methionine_Degradation|Staphylococcal_pathogenicity_islands_SaPI|Methionine ABC transporter substrate-binding protein	|	YaeC family lipoprotein [Enterococcus faecalis V583]|	PF03180|	|	1	1	1	1	1	1	1	1	1	1	1	1	1	1	1	1	1	1	1	1	1	1	1	1	1	1	1	1	1
137	0|1	20|26|104|240|263|686|687|688|690|699|707|708|710|711|715|717	HMPREF0786_00335|HMPREF0786_01004|MCCL_0189|MCCL_0834|MCCL_plsB0013|MW1133|MW2173|NWMN_1160|NWMN_2156|SA1093|SA2051|SAAV_1224|SAAV_2316|SAB1112|SACOL1267|SACOL2243|SAHV_1240|SAHV_2238|SAOUHSC_01222|SAOUHSC_02517|SAOV_1252|SAOV_2291c|SAR1226|SAR2339|SAS1184|SAS2145|SaurJH1_1335|SaurJH1_2322|SaurJH9_1310|SaurJH9_2281|SAUSA300_1143|SAUSA300_2208|SAUSA300_pUSA030018|SAV1250|SAV2254|Sca_0884|Sca_1740|…	|COG0550L|COG0551L|Topoisomerase IA|Zn-finger domain associated with topoisomerase type I	|topA|topB|traI|DNA topoisomerase|DNA topoisomerase 3|DNA topoisomerase I|DNA topoisomerase III|DNA topoisomerase III subfamily|DNA topoisomerase III topB|transfer complex protein TraI (DNA topoisomerase III)	DNA metabolism|DNA replication_ recombination_ and repair|DNA topoisomerase 3|DNA topoisomerase 3 (DNA topoisomerase III)|DNA topoisomerase I|DNA topoisomerase III|DNA topoisomerase III subfamily|DNA topoisomerase III topB|DNA topoisomerase III TopB	K03168|K03169|DNA topoisomerase I [EC:5.99.1.2]|DNA topoisomerase III [EC:5.99.1.2]	Clustering-based subsystems|DNA Metabolism|Membrane Transport|DNA replication|DNA uptake_ competence|Protein and nucleoprotein secretion system_ Type IV|Conjugative_transfer_related_cluster|Conserved_gene_cluster_associated_with_Met-tRNA_formyltransferase|DNA_processing_cluster|DNA_topoisomerases__Type_I__ATP-independent|pVir_Plasmid_of_Campylobacter|DNA topoisomerase I (EC 5.99.1.2)|DNA topoisom…	|	DNA topoisomerase III [Bacteroides thetaiotaomicron VPI-5482]|DNA topoisomerase III [Enterococcus faecalis V583]|DNA topoisomerase III topB [Staphylococcus epidermidis ATCC 12228]|	PF01131|PF01396|PF01751|Topoisom_bac|zf-C4_Topoisom	GO:0003677|GO:0003916|GO:0005694|GO:0006265|chromosome|DNA binding|DNA topoisomerase activity|DNA topological change	1	1	1	1	1	1	1	1	1	1	1	1	1	1	1	1	1	1	1	1	1	1	1	1	1	1	1	1	1
138	0	56|103|129|205|206|207|208|217|222|311|333|436|441|443|448	HMPREF0786_00624|HMPREF0786_01540|MCCL_0384|MCCL_1188|MW0044|MW0045|MW0057|MW1497|NWMN_0028|NWMN_1449|SA0042|SA0043|SA0083|SA1375|SAAV_0035|SAAV_1537|SAB0031|SAB1417c|SACOL0046|SACOL0064|SACOL1602|SAHV_0044|SAHV_0045|SAHV_0086|SAHV_1532|SAOUHSC_00036|SAOUHSC_01644|SAOV_0039|SAOV_1545|SAR1622|SAS0057|SAS1483|SaurJH1_0076|SaurJH1_1637|SaurJH9_0074|SaurJH9_1603|SAUSA300_0043|SAUSA300_0044|SAUSA300_0…	|COG0491R|COG0607P|Rhodanese-related sulfurtransferase|Zn-dependent hydrolases_ including glyoxylases	|beta-lactamase|beta-lactamase domain-containing protein|hydroxyacylglutathione hydrolase|Hydroxyacylglutathione hydrolase|metallo-beta-lactamase|metallo-beta-lactamase family protein|metallo-beta-lactamase superfamily protein|putative member of metallo-beta-lactamase superfamily|putative metal-dependent hydrolase|putative metallo-beta-lactamase domain protein|putative Zn-dependent hydrolase|Zn-d…	|Cellular processes|Energy metabolism|Enzymes of unknown specificity|Toxin production and resistance|hydroxyacylglutathione hydrolase|metallo-beta-lactamase|metallo-beta-lactamase family protein|metallo-beta-lactamase superfamily domain protein|Metallo-beta-lactamase superfamily domain protein|metallo-beta-lactamase superfamily protein|Rhodanese-like domain_ putative|unnamed protein product; ORF7	K01069|hydroxyacylglutathione hydrolase [EC:3.1.2.6]	Carbohydrates|Clustering-based subsystems|Stress Response|Central carbohydrate metabolism|Clustering-based subsystems|DNA polymerase III epsilon cluster|Oxidative stress|CBSS-228410.1.peg.134|CBSS-292415.3.peg.2341|CBSS-342610.3.peg.1536|Disulphide_related_cluster|Glutathione:_Non-redox_reactions|Methylglyoxal_Metabolism|Hydroxyacylglutathione hydrolase (EC 3.1.2.6)|Polysulfide binding protein|Zn…	Adherence|(gi:15900810) cbpE - choline binding protein E [Streptococcus pneumoniae TIGR4]	BPSS2119|putative metallo-beta-lactamase [Salmonella enterica subsp. enterica serovar Typhimurium str. LT2]|	PF00581|PF00753|Lactamase_B	GO:0016787|hydrolase activity	1	1	1	1	1	1	1	1	1	1	1	1	1	1	1	1	1	1	1	1	1	1	1	1	1	1	1	1	1
139	0	60|334|423|424|425|427|428|430|432|435|440|458|461|462|463	HMPREF0786_01155|HMPREF0786_01750|MCCL_0267|MCCL_1392|MCCL_1567|MW0359|MW2304|NWMN_0374|NWMN_2284|SA0368|SA2172|SAAV_0350|SAAV_2449|SAB0333c|SAB2263c|SACOL0454|SACOL2382|SAHV_0380|SAHV_2368|SAOUHSC_00367|SAOUHSC_02667|SAOV_0406c|SAOV_2430c|SAR0401|SAR2472|SAS0360|SAS2274|SaurJH1_0442|SaurJH1_2455|SaurJH9_0431|SaurJH9_2408|SAUSA300_0382|SAUSA300_2329|SAV0383|SAV2384|Sca_0042|Sca_1422|Sca_1878|SE19…	|COG1301C|COG1823R|Na+/H+-dicarboxylate symporters|Predicted Na+/dicarboxylate symporter	|dctA|gltT|C4-dicarboxylate transport protein|DAACS family dicarboxylate/amino acid:sodium or proton symporter|L-cystine uptake protein TcyP|proton glutamate symporter homolog|proton sodium-glutamate symport protein|proton_ sodium-glutamate symport protein|Proton/glutamate symport protein|Proton/glutamate symport protein @ Sodium/glutamate symport protein|proton/sodium-glutamate symport protein|P…	Transport and binding proteins|Amino acids_ peptides and amines|Carbohydrates_ organic alcohols_ and acids|Cations and iron carrying compounds|atulg-muidos/notorp|C4-dicarboxylate transport protein|hypothetical symporter YdjN|L-cystine uptake protein TcyP|proton/glutamate symporter family protein|proton/sodium-glutamate symport protein|proton/sodium-glutamate symport protein GltT|sodium:dicarboxy…	K03309|K06956|K11102|dicarboxylate/amino acid:cation (Na+ or H+) symporter_ DAACS family|proton glutamate symport protein	Amino Acids and Derivatives|Miscellaneous|Sulfur Metabolism|Glutamine_ glutamate_ aspartate_ asparagine; ammonia assimilation|Organic sulfur assimilation|Glutamate_and_Aspartate_uptake_in_Bacteria|L-Cystine_Uptake_and_Metabolism|ZZ_gjo_need_homes|L-cystine uptake protein TcyP|Proton/glutamate symport protein|Sodium/glutamate symport protein	|	|	PF00375|SDF	GO:0006835|GO:0016020|GO:0017153|dicarboxylic acid transport|membrane|sodium:dicarboxylate symporter activity	1	1	1	1	1	1	1	1	1	1	1	1	1	1	1	1	1	1	1	1	1	1	1	1	1	1	1	1	1
140	0	314|316|329|331|332|369|370	HMPREF0786_00194|HMPREF0786_00597|MCCL_0710|MW0976|MW1470|NWMN_0959|NWMN_1423|SA0943-1|SA1348|SAAV_1058|SAAV_1510|SAB0959|SAB1390c|SACOL1102|SACOL1562|SAHV_1085|SAHV_1505|SAOUHSC_01040|SAOUHSC_01613|SAOV_1037|SAOV_1518|SAR1067|SAR1595|SAS1028|SAS1456|SaurJH1_1175|SaurJH1_1609|SaurJH9_1153|SaurJH9_1576|SAUSA300_0993|SAUSA300_1466|SAV1093|SAV1517|Sca_0719|Sca_1139|SE0254|SE0791|SE1198|SERP0680|SERP…	|COG1071C|Pyruvate/2-oxoglutarate dehydrogenase complex_ dehydrogenase (E1) component_ eukaryotic type_ alpha subunit	|bfmBAA|odpA|pdhA|phdA|2-oxoisovalerate dehydrogenase alpha subunit|2-oxoisovalerate dehydrogenase subunit alpha|2-oxoisovalerate dehydrogenase subunit alpha (branched-chain alpha-keto acid dehydrogenase e1 component alpha chain) (bckdhe1-alpha)|2-oxoisovalerate dehydrogenase_ E1 component subunit alpha|2-oxoisovalerate dehydrogenase_ E1 component_ alpha subunit|3-methyl-2-oxobutanoate dehydrogen…	|Central intermediary metabolism|Energy metabolism|Transport and binding proteins|Amino acids and amines|Amino acids_ peptides and amines|Electron transport|Fermentation|Glycolysis/gluconeogenesis|Pyruvate dehydrogenase|TCA cycle|2-oxoisovalerate dehydrogenase alpha subunit|2-oxoisovalerate dehydrogenase subunit alpha|2-oxoisovalerate dehydrogenase subunit alpha (branched-chain alpha-keto acid de…	K00161|K00166|2-oxoisovalerate dehydrogenase E1 component_ alpha subunit [EC:1.2.4.4]|pyruvate dehydrogenase E1 component subunit alpha [EC:1.2.4.1]	Amino Acids and Derivatives|Carbohydrates|Branched-chain amino acids|Central carbohydrate metabolism|Fermentation|Acetoin__butanediol_metabolism|Branched_chain_amino_acid_degradation_regulons|Dehydrogenase_complexes|Isoleucine_degradation|Leucine_Degradation_and_HMG-CoA_Metabolism|Pyruvate_metabolism_II:_acetyl-CoA__acetogenesis_from_pyruvate|Valine_degradation|Acetoin dehydrogenase E1 component …	|	|	PF00676|E1_dh	GO:0008152|GO:0016624|metabolic process|oxidoreductase activity_ acting on the aldehyde or oxo group of donors_ disulfide as acceptor	1	1	1	1	1	1	1	1	1	1	1	1	1	1	1	1	1	1	1	1	1	1	1	1	1	1	1	1	1
141	0	396|402|429|430|431|432|433|436|440|441|443|447|452|457|458|460|462|463|464|465|467|475|480|496	HMPREF0786_01050|HMPREF0786_01082|MCCL_1807|MW2219|MW2247|NWMN_2200|NWMN_2227|SA2094|SA2117|SAAV_2362|SAAV_2388|SAB2173c|SAB2203c|SACOL2292|SACOL2319|SAHV_2285|SAHV_2310|SAOUHSC_02573|SAOUHSC_02601|SAOV_2340c|SAOV_2366c|SAR2385|SAR2411|SAS2191|SAS2219|SaurJH1_2367|SaurJH1_2394|SaurJH9_2324|SaurJH9_2351|SAUSA300_2250|SAUSA300_2273|SAV2301|SAV2326|Sca_1792|Sca_1822|Sca_2258|SE1873|SE1902|SERP1881|S…	|COG1757C|Na+/H+ antiporter	|nhaC|Methionine transporter MetT|Na_ antiporter|Na+ antiporter NhaC|Na+ H+ antiporter|Na+/H+ antiporter|Na+/H+ antiporter family protein|Na+/H+ antiporter NhaC|Na+/H+ antiporter NnaC homolog|Na+/H+ antiporter_ putative|NhaC family Na(+)/H(+) antiporter|putative Na+ H+ antiporter|putative Na+/H+ antiporter|putative transport protein|transport protein	|Energy metabolism|Transport and binding proteins|Cations and iron carrying compounds|Electron transport|Na_ antiporter|Na+/H+ antiporter|Na+/H+ antiporter family family|Na+/H+ antiporter family protein|Na+/H+ antiporter NhaC|NA+/H+ antiporter NHAC|Na+/H+ antiporter_ putative|NhaC family Na	K03315|Na+:H+ antiporter_ NhaC family	Amino Acids and Derivatives|Carbohydrates|Central carbohydrate metabolism|Lysine_ threonine_ methionine_ and cysteine|Methionine_Biosynthesis|Methionine_Degradation|Pyruvate_metabolism_I:_anaplerotic_reactions__PEP|Malate Na(+) symporter|Methionine transporter MetT	|	|	PF03553|Na_H_antiporter	GO:0006814|GO:0006885|GO:0015385|GO:0016021|integral to membrane|regulation of pH|sodium ion transport|sodium:hydrogen antiporter activity	1	1	1	1	1	1	1	1	1	1	1	1	1	1	1	1	1	1	1	1	1	1	1	1	1	1	1	1	1
142	0	373|374|375|376|378|379|380|381|382|390	HMPREF0786_02326|MCCL_1764|MW0130|MW0139|MW2035|NWMN_0101|NWMN_0110|NWMN_2015|SA0150|SA0159|SA1913|SAAV_0123|SAAV_0132|SAAV_2166|SAB0096|SAB0105|SAB1995c|SACOL0142|SACOL0151|SACOL2103|SAHV_0154|SAHV_0163|SAHV_2095|SAOUHSC_00120|SAOUHSC_00129|SAOUHSC_02352|SAOV_0102|SAOV_0111|SAOV_2152c|SAR0157|SAR0166|SAR2199|SAS0130|SAS0139|SAS2014|SaurJH1_0146|SaurJH1_0155|SaurJH1_2185|SaurJH9_0141|SaurJH9_0150…	|COG0381M|UDP-N-acetylglucosamine 2-epimerase	|cap5G|cap5P|cap8G|cap8P|capG|capP|mnaA|capsular polysaccharide biosynthesis protein Cap5G|capsular polysaccharide biosynthesis protein Cap5P|capsular polysaccharide biosynthesis protein CapP|capsular polysaccharide synthesis enzyme|capsular polysaccharide synthesis enzyme Cap5G|Capsular polysaccharide synthesis enzyme Cap5G; UDP-N-acetylglucosamine 2-epimerase|capsular polysaccharide synthesis e…	Cell envelope|Biosynthesis and degradation of surface polysaccharides and lipopolysaccharides|UDP-N-acetylglucosamine 2-epimerase	K01791|UDP-N-acetylglucosamine 2-epimerase [EC:5.1.3.14]	Cell Wall and Capsule|Virulence_ Disease and Defense|Capsular and extracellular polysacchrides|CMP-N-acetylneuraminate_Biosynthesis|Legionaminic_Acid_Biosynthesis|Serotype_determining_Capsular_polysaccharide_biosynthesis_in_Staphylococcus|Sialic_Acid_Metabolism|Streptococcus_agalactiae_virulome|Vibrio_Polysaccharide_(VPS)_Biosynthesis|Capsular polysaccharide synthesis enzyme Cap5G|Capsular polysa…	Antiphagocytosis|(gi:21281859) cap8G - capsular polysaccharide synthesis enzyme Cap8G [Staphylococcus aureus MW2]|(gi:21281868) cap8P - capsular polysaccharide synthesis enzyme Cap8P [Staphylococcus aureus MW2]	|	PF02350|Epimerase_2	GO:0006047|GO:0008761|GO:0009103|lipopolysaccharide biosynthetic process|UDP-N-acetylglucosamine 2-epimerase activity|UDP-N-acetylglucosamine metabolic process	1	1	1	1	1	1	1	1	1	1	1	1	1	1	1	1	1	1	1	1	1	1	1	1	1	1	1	1	1
143	0	268|302|308|309|310|311|312|313|314|315|316|317|318|319|320	HMPREF0786_01359|HMPREF0786_01967|MCCL_0163|MCCL_0255|MCCL_1360|MW0217|MW2521|NWMN_0176|NWMN_2499|SA0232|SA2395|SAAV_0206|SAAV_2668|SAB0180|SAB2475c|SACOL0222|SACOL2618|SAHV_0240|SAHV_2586|SAOUHSC_00206|SAOUHSC_02922|SAOV_0178|SAOV_2646c|SAR0234|SAR2680|SAS0217|SAS2487|SaurJH1_0231|SaurJH1_2678|SaurJH9_0225|SaurJH9_2624|SAUSA300_0235|SAUSA300_2537|SAV0241|SAV2602|Sca_0338|Sca_0343|Sca_1369|SE0461…	|COG0039C|Malate/lactate dehydrogenases	|lctD|lctE|ldh|ldh1|ldh2|mdh|L-lactate dehydrogenase|L-lactate dehydrogenase 1|L-lactate dehydrogenase 2|lactate dehydrogenase|lactate dehydrogenase homolog|malate dehydrogenase|Malate dehydrogenase|malate dehydrogenase homolog|malate dehydrogenase_ NAD-dependent|putative L-lactate dehydrogenase	Energy metabolism|Aerobic|Anaerobic|Glycolysis/gluconeogenesis|TCA cycle|L-lactate dehydrogenase|lactate dehydrogenase [imported] - Clostridium acetobutylicum|malate dehydrogenase_ NAD-dependent	K00016|K00024|L-lactate dehydrogenase [EC:1.1.1.27]|malate dehydrogenase [EC:1.1.1.37]	Carbohydrates|Central carbohydrate metabolism|Fermentation|One-carbon Metabolism|Fermentations:_Lactate|Fermentations:_Mixed_acid|Glyoxylate_bypass|Serine-glyoxylate_cycle|TCA_Cycle|L-lactate dehydrogenase (EC 1.1.1.27)|Malate dehydrogenase (EC 1.1.1.37)	|	L-2-hydroxyisocaproate dehydrogenase [Streptococcus agalactiae NEM316]|	PF00056|PF02866|Ldh_1_N	GO:0016491|GO:0055114|oxidation-reduction process|oxidoreductase activity	1	1	1	1	1	1	1	1	1	1	1	1	1	1	1	1	1	1	1	1	1	1	1	1	1	1	1	1	1
144	0	286|291|292|293|294|298|303|306|308|311|313|314|315|316|317|318|320|321|322|323	HMPREF0786_01275|HMPREF0786_02152|MCCL_0332|MCCL_0349|MCCL_0374|MW0244|MW1964|NWMN_0202|NWMN_1947|SA0258|SA1845|SAAV_0236|SAAV_2088|SAB0208c|SAB1924c|SACOL0253|SACOL2028|SAHV_0267|SAHV_2025|SAOUHSC_00239|SAOUHSC_02267|SAOV_0209|SAOV_2077c|SAR0266|SAR2127|SAS0245|SAS1945|SaurJH1_0259|SaurJH1_2113|SaurJH9_0253|SaurJH9_2077|SAUSA300_0262|SAUSA300_1993|SAV0268|SAV2040|Sca_2175|Sca_2419|SE1639|SE2086|…	|COG0524G|Sugar kinases_ ribokinase family	|frk|rbsK|2-dehydro-3-deoxygluconate kinase|fructokinase|Fructokinase|fructokinase_ putative|fructokinase-2|PfkB family kinase|probable fructokinase|putative fructokinase|putative ribokinase|ribokinase|Ribokinase|ribokinase family sugar kinase|ribokinase homolog|ribokinase_ putative|ribokinase-like domain-containing protein	Energy metabolism|Glycolysis/gluconeogenesis|Pentose phosphate pathway|Sugars|fructokinase|fructokinase_ putative|fructokinase-2|PfkB|pfkB family carbohydrate kinase superfamily|ribokinase|similar to fructokinase	K00847|K00852|K00874|2-dehydro-3-deoxygluconokinase [EC:2.7.1.45]|fructokinase [EC:2.7.1.4]|ribokinase [EC:2.7.1.15]	Carbohydrates|Di- and oligosaccharides|Monosaccharides|Sugar alcohols|D-ribose_utilization|Deoxyribose_and_Deoxynucleoside_Catabolism|Fructose_utilization|Mannitol_Utilization|Sucrose_utilization|Sucrose_utilization_Shewanella|Sugar_utilization_in_Thermotogales|Fructokinase (EC 2.7.1.4)|Ribokinase (EC 2.7.1.15)	|(gi:16764732) orf408 - putative regulatory protein_ deoR family [Salmonella enterica (serovar typhimurium) LT2]	FTT0801c|ribokinase [Streptococcus agalactiae 2603V/R]|ribokinase [Streptococcus agalactiae NEM316]|	PF00294|	|	1	1	1	1	1	1	1	1	1	1	1	1	1	1	1	1	1	1	1	1	1	1	1	1	1	1	1	1	1
145	0|1	182|226|374|381|408|598|601|602|603	HMPREF0786_00105|HMPREF0786_00468|MCCL_0614|MCCL_0615|MCCL_1044|MCCL_1715|MW0882|MW1272|NWMN_0870|NWMN_1295|SA0859|SA1216|SAAV_0963|SAAV_1366|SAB0867|SAB1240|SACOL1005|SACOL1419|SAHV_0995|SAHV_1372|SAOUHSC_00937|SAOUHSC_01383|SAOV_0946|SAOV_1393|SAR0968|SAR1397|SAS0870|SAS1325|SaurJH1_1018|SaurJH1_1474|SaurJH9_0999|SaurJH9_1445|SAUSA300_0902|SAUSA300_1278|SAV1000|SAV1384|Sca_0599|Sca_1029|SE0690|…	|COG1164E|Oligoendopeptidase F	|pepB|pepF|M03 family oligopeptidase F|M3 family oligoendopeptidase F|oligoendopeptidase|oligoendopeptidase F|Oligoendopeptidase F|oligoendopeptidase F_ putative|oligopeptidase|peptidase|putative oligoendopeptidase|putative oligopeptidase|putative peptidase|putative peptidase family M3 protein|thimet oligopeptidase|thimet oligopeptidase homologue|thimet oligopeptidase-like protein|truncated oligo…	Protein fate|Degradation of proteins_ peptides_ and glycopeptides|oligoendopeptidase|oligoendopeptidase F|Peptidase family M3 family	K01417|K08602|oligoendopeptidase F [EC:3.4.24.-]	|	|	|	PF01432|PF08439|Peptidase_M3|Peptidase_M3_N	GO:0004222|GO:0006508|GO:0008237|GO:0008270|metalloendopeptidase activity|metallopeptidase activity|proteolysis|zinc ion binding	1	1	1	1	1	1	1	1	1	1	1	1	1	1	1	1	1	1	1	1	1	1	1	1	1	1	1	1	1
146	0|1|2	34|58|127|184|208|270|487|489|491|492|493|495|501|504|518	HMPREF0786_00401|HMPREF0786_02304|MCCL_1743|MW1205|MW2011|NWMN_1230|NWMN_1992|SA1155|SA1891|SAAV_1297|SAAV_2142|SAB1180|SAB1972|SACOL1351|SACOL2079|SAHV_1306|SAHV_2073|SAOUHSC_01310|SAOUHSC_02323|SAOV_1331|SAOV_2129|SAR1328|SAR2177|SAS1258|SAS1992|SaurJH1_1406|SaurJH1_2163|SaurJH9_1379|SaurJH9_2125|SAUSA300_1216|SAUSA300_2044|SAV1317|SAV2088|Sca_0960|Sca_0961|Sca_1589|SE0997|SE1687|SERP0885|SERP1…	|COG1502I|Phosphatidylserine/phosphatidylglycerophosphate/cardiolipin synthases and related enzymes	|cls|cls-1|cls-2|cls1|cls2|cardiolipin synthase|cardiolipin synthetase|Cardiolipin synthetase|cardiolipin synthetase (Cardiolipin synthase) (CLsynthase)|cardiolipin synthetase-like protein|phospholipase|phospholipase D/transphosphatidylase|putative cardiolipin synthase|putative cardiolipin synthetase	|Cellular processes|Fatty acid and phospholipid metabolism|Biosynthesis|Toxin production and resistance|cardiolipin synthase|cardiolipin synthetase|cardiolipin synthetase (Cardiolipin synthase) (CLsynthase)|Cardiolipin synthetase (Cardiolipin synthase) (CLsynthase)|Cardiolipin synthetase (EC 2.7.8.-) (Cardiolipin synthase) (CLsynthase).|cardiolipin synthetase 1|cardiolipin synthetase 1 (Cardiolip…	K06131|cardiolipin synthase [EC:2.7.8.-]	Fatty Acids_ Lipids_ and Isoprenoids|Miscellaneous|Phospholipids|Plant-Prokaryote DOE project|At1g69340_At2g40600|Cardiolipin_synthesis|Glycerolipid_and_Glycerophospholipid_Metabolism_in_Bacteria|Cardiolipin synthetase (EC 2.7.8.-)	|	cardiolipin synthetase family protein [Mesorhizobium loti MAFF303099]|FTT0490c|	PF00614|PLDc	GO:0003824|GO:0008152|catalytic activity|metabolic process	1	1	1	1	1	1	1	1	1	1	1	1	1	1	1	1	1	1	1	1	1	1	1	1	1	1	1	1	1
147	0	62|281|283|284|285|287|288|290|292|299|304|309|310|341	HMPREF0786_01206|HMPREF0786_01356|MCCL_0054|MW2367|MW2519|NWMN_2342|NWMN_2497|SA2232|SA2393|SAAV_2509|SAAV_2666|SAB2325c|SAB2473|SACOL2448|SACOL2616|SAHV_2427|SAHV_2584|SAOUHSC_02739|SAOUHSC_02920|SAOV_2493c|SAOV_2644|SAR2533|SAR2678|SAS2335|SAS2485|SaurJH1_2518|SaurJH1_2676|SaurJH9_2470|SaurJH9_2622|SAUSA300_2388|SAUSA300_2535|SAV2443|SAV2600|Sca_2071|Sca_2104|Sca_2370|SE2009|SE2142|SERP2022|SER…	|COG1893H|Ketopantoate reductase	|apbA|panE|panE1|panE2|2-dehydropantoate 2-reductase|2-dehydropantoate 2-reductase homolog|probable 2-dehydropantoate 2-reductase|putative 2-dehydropantoate 2-reductase	Biosynthesis of cofactors_ prosthetic groups_ and carriers|Pantothenate and coenzyme A|2-dehydropantoate 2-reductase|putative 2-dehydropantoate 2-reductase	K00077|2-dehydropantoate 2-reductase [EC:1.1.1.169]	Cofactors_ Vitamins_ Prosthetic Groups_ Pigments|Coenzyme A|Coenzyme_A_Biosynthesis|2-dehydropantoate 2-reductase (EC 1.1.1.169)	|	|	PF02558|PF08546|ApbA_C	GO:0016491|GO:0050661|GO:0055114|NADP binding|oxidation-reduction process|oxidoreductase activity	1	1	1	1	1	1	1	1	1	1	1	1	1	1	1	1	1	1	1	1	1	1	1	1	1	1	1	1	1
148	0	117|149|253|315|326|334|350|351|352|353|354|361|367|373|452|467|469|471|571|572|573|626|630|631|852	HMPREF0786_01921|MCCL_0654|MW0234|MW0602|NWMN_0192|NWMN_0610|SA0248|SA0596|SA1808|SAAV_0226|SAAV_0603|SAB0197|SAB0590|SACOL0243|SACOL0697|SAHV_0257|SAHV_0637|SAOUHSC_00228|SAOUHSC_00644|SAOV_0675|SAR0255|SAR0650|SAS0235|SAS0606|SaurJH1_0249|SaurJH1_0678|SaurJH9_0243|SaurJH9_0663|SAUSA300_0252|SAUSA300_0627|SAV0258|SAV0640|Sca_0056|Sca_0289|Sca_2183|SE0414|SERP0299|SH0140|SH2256|SLGD_00393|SLGD_00…	|COG0463M|COG1216R|Glycosyltransferases involved in cell wall biogenesis|Predicted glycosyltransferases	|tagX|glycosyl transferase|glycosyl transferase family protein|glycosyl transferase group 2 family protein|glycosyl transferase_ family 2|glycosyl transferase_ group 2 family protein|glycosyltransferase|glycosyltransferase tagX|glycosyltransferase_ GT2 family|putative glycosyl transferase|putative glycosyltransferase|Putative N-acetylgalactosaminyl- diphosphoundecaprenol glucuronosyltransferase|p…	|Cell envelope|Central intermediary metabolism|Protein fate|Protein synthesis|Biosynthesis and degradation of murein sacculus and peptidoglycan|Biosynthesis and degradation of surface polysaccharides and lipopolysaccharides|Protein modification and repair|tRNA aminoacylation|glycosyl transferase|glycosyl transferase family protein|glycosyl transferase_ group 2 family protein|glycosyl transferase_…	|	Cell Wall and Capsule|Clustering-based subsystems|Miscellaneous|Biosynthesis of galactoglycans and related lipopolysacharides|Capsular and extracellular polysacchrides|Gram-Positive cell wall components|Plant-Prokaryote DOE project|CBSS-258594.1.peg.3339|COG0451|Exopolysaccharide_Biosynthesis|Teichoic_and_lipoteichoic_acids_biosynthesis|Teichuronic_acid_biosynthesis|Glycosyl transferase_ group 2 …	Adherence; Phase variation; Structural mimicry|Antiphagocytosis; Serum resistance|(gi:15792471) waaV - putative glucosyltransferase [Campylobacter jejuni NCTC 11168]|(gi:22537322) cpsJ - glycosyl transferase CpsJ(V) [Streptococcus agalactiae 2603V/R]|(gi:22537323) cpsO - glycosyl transferase CpsO(V) [Streptococcus agalactiae 2603V/R]	FTT0797|FTT0798|glycosyl transferase_ group 2 family protein [Enterococcus faecalis V583]|	PF00535|	|	1	1	1	1	1	1	1	1	1	1	1	1	1	1	1	1	1	1	1	1	1	1	1	1	1	1	1	1	1
149	0	596|720|728|729|730|737|745|1147|1213|1215|1216|1217|1218|1219|1220|1223|1224	HMPREF0786_00083|HMPREF0786_02109|MCCL_0592|MCCL_1642|MW0849|MW1846|NWMN_0838|NWMN_1843|SA0828|SA1721|SAAV_0928|SAAV_1971|SAB0836|SAB1840c|SACOL0971|SACOL1966|SAHV_0410|SAHV_0962|SAHV_1890|SAOUHSC_00905|SAOUHSC_02123|SAOV_0914|SAOV_2007|SAR0929|SAR1997|SAS0837|SAS1828|SaurJH1_0986|SaurJH1_1994|SaurJH9_0967|SaurJH9_1960|SAUSA300_0870|SAUSA300_1886|SAV0413|SAV0967|SAV1905|Sca_0575|Sca_1478|SE0664|S…	|COG0210L|COG1074L|ATP-dependent exoDNAse (exonuclease V) beta subunit (contains helicase and exonuclease domains)|Superfamily I DNA and RNA helicases	|addA|pcrA|rexA|ATP-dependent DNA helicase|ATP-dependent DNA helicase PcrA|ATP-dependent DNA helicase UvrD/PcrA|ATP-dependent DNA helicase_ PcrA|ATP-dependent nuclease Rex subunit A|ATP-dependent nuclease subunit A|ATP-dependent nuclease_ subunit A|ATP-depentend DNA helicase|exonuclease RexA|putative ATP-dependent nuclease subunit A|recombination helicase AddA	|DNA metabolism|Degradation of DNA|DNA replication_ recombination_ and repair|ATP-dependent DNA helicase PcrA|ATP-dependent nuclease subunit A|exonuclease RexA|recombination helicase AddA|UvrD/REP helicase|UvrD/REP helicase domain protein	K03657|DNA helicase II / ATP-dependent DNA helicase PcrA [EC:3.6.4.12]	Clustering-based subsystems|DNA Metabolism|DNA repair|ATP-dependent_Nuclease|CBSS-393121.3.peg.1913|DNA_repair__bacterial_UvrD_and_related_helicases|ATP-dependent DNA helicase pcrA (EC 3.6.1.-)|ATP-dependent DNA helicase UvrD/PcrA|ATP-dependent nuclease_ subunit A	|	DNA helicase IV [Salmonella enterica subsp. enterica serovar Typhi str. CT18]|	PF00580|PF04257|PF12705|UvrD-helicase	GO:0003677|GO:0004003|GO:0005524|GO:0006281|ATP binding|ATP-dependent DNA helicase activity|DNA binding|DNA repair	1	1	1	1	1	1	1	1	1	1	1	1	1	1	1	1	1	1	1	1	1	1	1	1	1	1	1	1	1
150	0|1	44|243|274|276|277|278|280|281|282|283|285|286|289|294	HMPREF0786_00634|HMPREF0786_01911|MCCL_0094|MCCL_1205|MW0594|MW1507|NWMN_0602|NWMN_1458|SA0588|SA1384|SAAV_0595|SAAV_1547|SAB0582c|SAB1427c|SACOL0689|SACOL1612|SAHV_0629|SAHV_1542|SAOUHSC_00636|SAOUHSC_01656|SAOV_0667c|SAOV_1555|SAR0642|SAR1632|SAS0598|SAS1493|SaurJH1_0670|SaurJH1_1647|SaurJH9_0655|SaurJH9_1613|SAUSA300_0619|SAUSA300_1515|SAV0632|SAV1555|Sca_0274|Sca_1176|SE0406|SE1242|SERP0291|S…	|COG1108P|ABC-type Mn2+/Zn2+ transport systems_ permease components	|mntB|mreB|sitB|ABC transport system permease component MreB|ABC transporter|ABC transporter ATP-binding protein|ABC transporter MreB|ABC transporter permease|ABC transporter permease protein|ABC transporter permease protein homolog|ABC transporter protein|ABC transporter_ permease protein|ABC-3 protein|cation ABC transporter|hydrophobic membrane protein ZurM|iron (chelated) ABC transporter perme…	|Cell envelope|Transport and binding proteins|Amino acids_ peptides and amines|Cations and iron carrying compounds|ABC transporter|ABC transporter MreB|ABC transporter_ permease protein|ABC-3|ABC-3 protein|ABC3 transporter family protein|chelated iron transport system membrane protein YfeD|hydrophobic membrane protein ZurM|iron (chelated) ABC transporter_ permease protein|manganese ABC transporte…	K09816|K09819|manganese/iron transport system permease protein|zinc transport system permease protein	Membrane Transport|Miscellaneous|Plant-Prokaryote DOE project|COG0523|Transport_of_Manganese|Transport_of_Zinc|Manganese ABC transporter_ inner membrane permease protein SitD|Zinc ABC transporter_ inner membrane permease protein ZnuB	|(gi:16766169) sitC - Salmonella iron transporter: fur regulated [Salmonella enterica (serovar typhimurium) LT2]|(gi:16766170) sitD - Salmonella iron transporter: fur regulated [Salmonella enterica (serovar typhimurium) LT2]|(gi:24528027) ORF46 - putative ABC transporter membrane protein [Escherichia coli 536]	ABC transporter_ permease protein [Enterococcus faecalis V583]|zinc ABC transporter permease [Streptococcus agalactiae NEM316]|	PF00950|ABC-3	GO:0005524|GO:0006810|GO:0016020|GO:0042626|ATP binding|ATPase activity_ coupled to transmembrane movement of substances|membrane|transport	1	1	1	1	1	1	1	1	1	1	1	1	1	1	1	1	1	1	1	1	1	1	1	1	1	1	1	1	1
151	0	126|139|277|278|279|280|281|282|283|286|287|293|314	HMPREF0786_00521|HMPREF0786_02025|MCCL_0449|MCCL_0498|MCCL_1075|MW0711|MW1315|NWMN_0718|NWMN_1336|SA0704|SA1258|SAAV_0711|SAAV_1408|SAB0701|SAB1280c|SACOL0812|SACOL1460|SAHV_0746|SAHV_1413|SAOUHSC_00764|SAOUHSC_01433|SAOV_0786|SAOV_1434c|SAR0803|SAR1438|SAS0714|SAS1368|SaurJH1_0790|SaurJH1_1514|SaurJH9_0773|SaurJH9_1485|SAUSA300_0733|SAUSA300_1318|SAV0749|SAV1425|Sca_0397|Sca_1069|SE0531|SE1118|S…	|COG1307S|Uncharacterized protein conserved in bacteria	|3-beta hydroxysteroid dehydrogenase/isomerase family protein|degV family protein|DegV family protein|DegV protein homolog|DegVA|YviA protein	|Energy metabolism|Protein synthesis|Regulatory functions|Electron transport|Ribosomal proteins: synthesis and modification|degV family protein|DegV family protein|degV family protein _ putative|degV family protein superfamily|protein Lin2658	|	|	|	DegV family protein [Streptococcus agalactiae NEM316]|	PF02645|	|	1	1	1	1	1	1	1	1	1	1	1	1	1	1	1	1	1	1	1	1	1	1	1	1	1	1	1	1	1
152	0|1	123|127|275|306|327|345|353|355|357|358|419|436	HMPREF0786_00447|HMPREF0786_02099|MCCL_1033|MCCL_1628|MW1251|MW1836|NWMN_1276|NWMN_1833|SA1196|SA1711|SAAV_1344|SAAV_1961|SAB1219|SAB1827c|SACOL1400|SACOL1955|SAHV_1352|SAHV_1880|SAOUHSC_01363|SAOUHSC_02111|SAOV_1374|SAOV_1994|SAR1377|SAR1986|SAS1304|SAS1817|SaurJH1_1454|SaurJH1_1983|SaurJH9_1425|SaurJH9_1949|SAUSA300_1259|SAUSA300_1876|SAV1364|SAV1895|Sca_1008|Sca_1009|Sca_1467|SE1046|SE1580|SER…	|COG0389L|Nucleotidyltransferase/DNA polymerase involved in DNA repair	|dinP|DNA damage repair protein|DNA polymerase IV|DNA polymerase IV (Pol IV)|DNA-damage repair protein|DNA-damage repair protein homolog|DNA-damage-inducible protein P|DNA-directed DNA polymerase|ImpB/MucB/SamB family DNA-damage repair protein|ImpB/MucB/SamB family protein|ImpB/MucB/SamB family protein (fragment 1)|ImpB/MucB/SamB family protein (fragment 2)|putative DNA-damage repair protein	|DNA metabolism|Transcription|DNA replication_ recombination_ and repair|DNA-dependent RNA polymerase|DNA polymerase IV|DNA polymerase IV (Pol IV)|DNA-damage inducible protein P|DNA-damage repair protein|DNA-damage-inducible protein P|ImpB/MucB/SamB family DNA-damage repair protein|ImpB/MucB/SamB family protein|ImpB/MucB/SamB family protein_ putative|ImpB/MucB/SamB family superfamily	K02346|K03502|DNA polymerase IV [EC:2.7.7.7]|DNA polymerase V	DNA Metabolism|DNA repair|DNA_repair__bacterial|DNA polymerase IV (EC 2.7.7.7)	|	DNA polymerase V subunit UmuC [Salmonella enterica subsp. enterica serovar Typhi str. Ty2]|polymerase V subunit [Xanthomonas campestris pv. campestris str. ATCC 33913]|	PF00817|PF11798|PF11799|IMS|IMS_C	GO:0003684|GO:0003887|GO:0006281|damaged DNA binding|DNA repair|DNA-directed DNA polymerase activity	1	1	1	1	1	1	1	1	1	1	1	1	1	1	1	1	1	1	1	1	1	1	1	1	1	1	1	1	1
153	0	138|198|414|447|449|450|451|544|545|547|549|551|582|586|601|610	HMPREF0786_00155|HMPREF0786_02371|MCCL_0323|MCCL_0779|MCCL_0780|MW2088|MW2411|NWMN_2062|NWMN_2388|SA1965|SA2279|SAAV_2215|SAAV_2558|SAB2041c|SAB2371|SACOL2151|SACOL2501|SAHV_2145|SAHV_2475|SAOUHSC_02405|SAOUHSC_02793|SAOV_2200c|SAOV_2537|SAR2252|SAR2576|SAS2063|SAS2378|SaurJH1_2231|SaurJH1_2569|SaurJH9_2193|SaurJH9_2517|SAUSA300_2111|SAUSA300_2433|SAV2161|SAV2491|Sca_0664|Sca_1663|SE1752|SE2042|S…	|COG1109G|Phosphomannomutase	|glmM|bifunctional phosphoglucomutase/phosphomannomutase|phosphoglucomutase|phosphoglucomutase (Alpha-phosphoglucomutase) (Glucosephosphomutase) (PGM)|phosphoglucomutase/phosphomannomutase alpha/beta/subunit|phosphoglucomutase/phosphomannomutase family protein|phosphoglucosamine mutase|Phosphoglucosamine mutase / FemD_ factor involved in methicillin resistance|Phosphoglucosamine mutase / Phosphom…	Cell envelope|Central intermediary metabolism|Energy metabolism|Amino sugars|Biosynthesis and degradation of murein sacculus and peptidoglycan|Sugars|phosphoglucomutase|phosphoglucomutase (Alpha-phosphoglucomutase) (Glucosephosphomutase) (PGM)|phosphoglucomutase/phosphomannomutase family protein|phosphoglucosamine mutase|phosphomannomutase|probable phosphomannomutase	K01835|K01840|K03431|phosphoglucomutase [EC:5.4.2.2]|phosphoglucosamine mutase [EC:5.4.2.10]|phosphomannomutase [EC:5.4.2.8]	Carbohydrates|Cell Wall and Capsule|Virulence_ Disease and Defense|Capsular and extracellular polysacchrides|Gram-Negative cell wall components|Monosaccharides|Resistance to antibiotics and toxic compounds|Alginate_metabolism|Mannose_Metabolism|Methicillin_resistance_in_Staphylococci|Perosamine_Synthesis_Vibrio|Sialic_Acid_Metabolism|UDP-N-acetylmuramate_from_Fructose-6-phosphate_Biosynthesis|Fem…	|Intracellular survival; Intracellular entry; Immuno-modulatory activity|(gi:123443280) manB - phosphomannomutase [Yersinia enterocolitica 8081]|(gi:17987679) pmm/manB - phosphomannomutase [Brucella melitensis 16M]|(gi:17988169) pgm - phosphoglucomutase [Brucella melitensis 16M]	|	PF00408|PF02878|PF02879|PF02880|PGM_PMM_I|PGM_PMM_II|PGM_PMM_III|PGM_PMM_IV	GO:0005975|GO:0016868|carbohydrate metabolic process|intramolecular transferase activity_ phosphotransferases	1	1	1	1	1	1	1	1	1	1	1	1	1	1	1	1	1	1	1	1	1	1	1	1	1	1	1	1	1
154	0	80|87|114|115|134|135|136|137|138|139|142|186|238|239|245|249|250|251|252|253|255	HMPREF0786_01570|HMPREF0786_02271|MCCL_0045|MCCL_0269|MW2128|MW2312|NWMN_2105|NWMN_2290|SA2002|SA2178|SAAV_2261|SAAV_2455|SAB2081c|SAB2269|SACOL2193|SACOL2388|SAHV_2185|SAHV_2374|SAOUHSC_02461|SAOUHSC_02674|SAOV_2246c|SAOV_2436|SAR2291|SAS2102|SAS2281|SaurJH1_2270|SaurJH1_2462|SaurJH9_2231|SaurJH9_2414|SAUSA300_2160|SAUSA300_2336|SAV2201|SAV2390|Sca_0539|Sca_2381|SE0081|SE0382|SERP0264|SH0094|SH0…	|COG0789K|Predicted transcriptional regulators	|MerR family regulatory protein|MerR family transcriptional regulator|putative Abi-alpha protein|putative MerR family transcriptional regulator|putative transcriptional regulator|putative transcriptional regulator_ MarR family|regulatory protein|regulatory protein MerR|TipAS antibiotic-recognition domain-containing protein|transcription regulators (MerR family protein) homolog|transcriptional reg…	Regulatory functions|DNA interactions|MerR family regulatory protein|MerR family transcriptional regulator|regulatory protein_ MerR:Bacterial regulatory protein_ MerR|transcription regulator_ MerR family _ putative|transcription regulators (MerR family) homolog lmo2593|transcriptional activator|transcriptional regulator|transcriptional regulator_ merR family|transcriptional regulator_ MerR family…	|	Virulence_ Disease and Defense|Resistance to antibiotics and toxic compounds|Cobalt-zinc-cadmium_resistance|Transcriptional regulator_ MerR family	|(gi:16767516) soxR - redox-sensing transcriptional activator SoxR_ contains iron-sulfur center for redox-sensing (MerR family) [Salmonella enterica (serovar typhimurium) LT2]	|	PF00376|PF07739|PF09278|MerR|TipAS	GO:0003677|GO:0003700|GO:0006355|GO:0030528|GO:0045892|DNA binding|negative regulation of transcription_ DNA-dependent|regulation of transcription_ DNA-dependent|sequence-specific DNA binding transcription factor activity|transcription regulator activity	1	1	1	1	1	1	1	1	1	1	1	1	1	1	1	1	1	1	1	1	1	1	1	1	1	1	1	1	1
155	0|1	125|189|433|517|522|531|538|556|558|559|561|564|567|571|573|578|619|649	HMPREF0786_00189|HMPREF0786_00190|HMPREF0786_00360|MCCL_0706|MCCL_0866|MW0972|MW1158|NWMN_0956|NWMN_1184|SA0940|SA1118|SAAV_1054|SAAV_1250|SAB0955c|SAB1137|SACOL1098|SACOL1294|SAHV_1081|SAHV_1265|SAOUHSC_01035|SAOUHSC_01252|SAOV_1033c|SAOV_1277|SAR1063|SAR1251|SAS1024|SAS1209|SaurJH1_1171|SaurJH1_1361|SaurJH9_1149|SaurJH9_1335|SAUSA300_0989|SAUSA300_1168|SAV1089|SAV1275|Sca_0713|Sca_0915|SE0787|S…	|COG0595R|Predicted hydrolase of the metallo-beta-lactamase superfamily	|beta-lactamase|beta-lactamase domain protein|beta-lactamase domain-containing protein|metallo-beta-lactamase family protein|metallo-beta-lactamase superfamily protein|putative hydrolase|putative metallo-beta-lactamase superfamily hydrolase|ribonuclease J 1|ribonuclease J 1 (RNase J1)|ribonuclease J 2|RNA-metabolising metallo-beta-lactamase|Zn-dependent hydrolase|Zn-dependent hydrolase_ RNA-metab…	|Cellular processes|Central intermediary metabolism|DNA metabolism|Energy metabolism|Fatty acid and phospholipid metabolism|Transcription|Biosynthesis and degradation of polysaccharides|Degradation|Degradation of RNA|DNA replication_ recombination_ and repair|Enzymes of unknown specificity|RNA processing|Toxin production and resistance|conserved hypotehtical protein|conserved hypotehtical protein…	K12574|ribonuclease J [EC:3.1.-.-]	Clustering-based subsystems|Miscellaneous|Plant-Prokaryote DOE project|At5g63420|Bacterial_RNA-metabolizing_Zn-dependent_hydrolases|Zn-dependent hydrolase_ RNA-metabolising_ CPSF 100 kDa analog|Zn-dependent hydrolase_ RNA-metabolising_ CPSF 73 kDa analog	|	|	PF00753|PF07521|Lactamase_B	GO:0016787|hydrolase activity	1	1	1	1	1	1	1	1	1	1	1	1	1	1	1	1	1	1	1	1	1	1	1	1	1	1	1	1	1
156	0|1|2	39|116|118|319|336|399|400|401|406|409|447|449|454|456|457|458|459|463	HMPREF0786_00411|HMPREF0786_00412|HMPREF0786_00477|MCCL_0984|MCCL_1048|MW1214|MW1281|NWMN_1239|NWMN_1304|SA1163|SA1225|SAAV_1306|SAAV_1376|SAB1185c|SAB1248|SACOL1360|SACOL1428|SAHV_1316|SAHV_1381|SAOUHSC_01319|SAOUHSC_01394|SAOV_1340c|SAOV_1402|SAR1337|SAR1405|SAS1267|SAS1334|SaurJH1_1415|SaurJH1_1483|SaurJH9_1388|SaurJH9_1454|SAUSA300_1225|SAUSA300_1286|SAV1327|SAV1393|Sca_0969|Sca_1037|SE1008|S…	|COG0527E|Aspartokinases	|lysC|lysC1|lysC2|thrA|aspartate kinase|Aspartate kinase|aspartate kinase II|aspartokinase|Aspartokinase|aspartokinase 2|aspartokinase 2 (Aspartokinase II) (Aspartate kinase 2)|probable aspartate kinase	Amino acid biosynthesis|Aspartate family|asparate kinase_ monofunctional class|aspartate kinase|aspartate kinase family protein|aspartate kinase_ monofunctional class_ putative|aspartate kinase-like protein|aspartokinase|aspartokinase 2|aspartokinase 2 (Aspartokinase II) (Aspartate kinase 2)|aspartokinase II|aspartokinase II [imported]|aspartokinase_ alpha and beta subunits|probable aspartokinase	K00928|aspartate kinase [EC:2.7.2.4]	Amino Acids and Derivatives|Miscellaneous|Lysine_ threonine_ methionine_ and cysteine|Plant-Prokaryote DOE project|Lysine_Biosynthesis_DAP_Pathway|PROSC|Threonine_and_Homoserine_Biosynthesis|Aspartokinase (EC 2.7.2.4)	|	|	PF00696|PF01842|AA_kinase|ACT	GO:0008152|GO:0008652|GO:0016597|amino acid binding|cellular amino acid biosynthetic process|metabolic process	1	1	1	1	1	1	1	1	1	1	1	1	1	1	1	1	1	1	1	1	1	1	1	1	1	1	1	1	1
157	0	114|156|288|298|300|301|310|311|312|313|314	HMPREF0786_00157|HMPREF0786_01034|MW0219|MW2201|NWMN_0178|NWMN_2183|SA0234|SA2078|SAAV_0209|SAAV_2346|SAB0182|SAB2155c|SACOL0225|SACOL2276|SAHV_0242|SAHV_2267|SAOUHSC_00211|SAOUHSC_02553|SAOV_0181|SAOV_2322c|SAR0236|SAR2367|SAS0219|SAS2173|SaurJH1_0234|SaurJH1_2350|SaurJH9_0228|SaurJH9_2308|SAUSA300_0237|SAUSA300_2234|SAV0243|SAV2283|Sca_0677|Sca_1776|SE0755|SE1857|SERP0642|SERP1865|SH0769|SH1905…	|COG1957F|Inosine-uridine nucleoside N-ribohydrolase	|IAG-nucleoside hydrolase|inosine-adenosine-guanosine-nucleoside hydrolase|inosine-uridine preferring nucleoside hydrolase|Inosine-uridine preferring nucleoside hydrolase|inosine-uridine preferring nucleoside hydrolase family protein|inosine/uridine-preferring nucleoside hydrolase|Non-specific ribonucleoside hydrolase RihC|Non-specific ribonucleoside hydrolase RihC (Purine/pyrimidine ribonucleosi…	|DNA metabolism|Protein fate|Purines_ pyrimidines_ nucleosides_ and nucleotides|Degradation of proteins_ peptides_ and glycopeptides|DNA replication_ recombination_ and repair|Enzymes of unknown specificity|Salvage of nucleosides and nucleotides|cytidine/uridine-specific hydrolase|inosine-adenosine-guanosine-nucleoside hydrolase|inosine-uridine preferring nucleoside hydrolase|Inosine-uridine pref…	K01239|K12700|non-specific riboncleoside hydrolase [EC:3.2.-.-]|purine nucleosidase [EC:3.2.2.1]	Nucleosides and Nucleotides|RNA Metabolism|Purines|RNA processing and modification|Purine_conversions|Queuosine-Archaeosine_Biosynthesis|Inosine-uridine preferring nucleoside hydrolase (EC 3.2.2.1)	|	|	PF01156|	|	0	1	1	1	1	1	1	1	1	1	1	1	1	1	1	1	1	1	1	1	1	1	1	1	1	1	1	1	1
158	0	328|329|330|331|332|333|335|336|337|338|347|403|405	HMPREF0786_00699|HMPREF0786_00957|MCCL_1092|MCCL_1263|MW0300|MW1573|NWMN_0316|NWMN_1525|SA0312|SA1451|SAAV_0291|SAAV_1616|SAB0273|SAB1494|SACOL0394|SACOL1678|SAHV_0320|SAHV_1610|SAOUHSC_00304|SAOUHSC_01728|SAOV_0349|SAOV_1621|SAR0320|SAR1703|SAS0300|SAS1559|SaurJH1_0382|SaurJH1_1714|SaurJH9_0372|SaurJH9_1681|SAUSA300_0324|SAUSA300_1580|SAV0323|SAV1623|Sca_0593|Sca_1235|SE1306|SE1779|SERP1187|SH02…	|COG2141C|Coenzyme F420-dependent N5_N10-methylene tetrahydromethanopterin reductase and related flavin-dependent oxidoreductases	|alkanal monooxygenase (FMN-linked)|alkanal monooxygenase alpha chain|alkanal monooxygenase subunit alpha|bacterial luciferase family protein|dehydrogenase|flavin dependant oxidoreductase|Flavin-utilizing monooxygenase|Flavin-utilizing monoxygenase|luciferase family protein|Luciferase-like monooxygenase|oxygenase|probable oxygenase|putative luciferase family protein|putative luciferase-like monoo…	|Cellular processes|Central intermediary metabolism|Energy metabolism|Aerobic|Electron transport|Nitrogen metabolism|alkanal monooxygenase|alkanal monooxygenase alpha chain|bacterial luciferase family protein|flavin dependant oxidoreductase|luciferase family protein|Luciferase-like monooxygenase superfamily	|	|	|	|	PF00296|	|	1	1	1	1	1	1	1	1	1	1	1	1	1	1	1	1	1	1	1	1	1	1	1	1	1	1	1	1	1
159	0|1	38|168|203|205|206|208|221|222|223|224|227|228|233|234	HMPREF0786_00513|HMPREF0786_01793|MCCL_1068|MW0410|MW1306|NWMN_0421|NWMN_1329|SA0415|SA1250|SAAV_0399|SAAV_1400|SAB0406|SAB1272c|SACOL0498|SACOL1452|SAHV_0454|SAHV_1405|SAOUHSC_00416|SAOUHSC_01423|SAOV_0473|SAOV_1426c|SAR0456|SAR1429|SAS0414|SAS1359|SaurJH1_0491|SaurJH1_1506|SaurJH9_0478|SaurJH9_1477|SAUSA300_0429|SAUSA300_1310|SAV0456|SAV1417|Sca_0036|Sca_0277|Sca_1061|SE1109|SE2329|SERP0089|SER…	|COG0671I|Membrane-associated phospholipid phosphatase	|PAP2 family phosphatase/haloperoxidase|PAP2 family protein|phosphatidylglycerophosphatase B|probable membrane protein|putative membrane integrated acid phosphatase family protein|putative PA-phosphatase related membrane protein|putative phosphatase|putative phospholipid phosphatase|type 2 phosphatidic acid phosphatase family protein	|Central intermediary metabolism|conserved hypothetcial protein SA1250|conserved hypothetcial protein SA1250 [imported]|PAP2 family protein|PAP2 superfamily domain protein|PAP2 superfamily protein|phosphatase|putative membrane protein|putative PAP2 superfamily|type 2 phosphatidic acid phosphatase(PAP2)_ family	|	|	|	|	PF01569|PAP2	GO:0003824|GO:0016020|catalytic activity|membrane	1	1	1	1	1	1	1	1	1	1	1	1	1	1	1	1	1	1	1	1	1	1	1	1	1	1	1	1	1
160	0|1	88|172|232|257|259|261|262|263|264|265|266|267|268|270|274|320	HMPREF0786_02277|HMPREF0786_02280|MCCL_0455|MCCL_1818|MW0576|MW0579|NWMN_0584|NWMN_0587|SA0569|SA0572|SAAV_0576|SAAV_0579|SAB0565|SAB0568|SACOL0668|SACOL0671|SAHV_0610|SAHV_0613|SAOUHSC_00616|SAOUHSC_00619|SAOV_0648|SAOV_0651|SAR0621|SAR0624|SAS0580|SAS0583|SaurJH1_0650|SaurJH1_0653|SaurJH9_0635|SaurJH9_0638|SAUSA300_0601|SAUSA300_0604|SAV0612|SAV0615|Sca_0263|SE0386|SE0389|SERP0269|SERP0273|SH22…	|COG0596R|Predicted hydrolases or acyltransferases (alpha/beta hydrolase superfamily)	|2-hydroxy-6-oxo-6-phenylhexa-2_4-dienoic acid|2-hydroxy-6-oxo-6-phenylhexa-2_4-dienoic acid hydrolase|alpha/beta fold family hydrolase|alpha/beta hydrolase fold|esterase|esterase or lipase|hydrolase|hydrolase_ alpha/beta hydrolase fold family|hypothetical esterase/lipase|Predicted hydrolase|probable esterase or lipase|putative alpha/beta hydrolase|putative esterase|putative esterase/lipase|putat…	|Central intermediary metabolism|Energy metabolism|Fatty acid and phospholipid metabolism|Degradation|Enzymes of unknown specificity|2-hydroxy-6-oxo-6-phenylhexa-2_4-dienoic acid hydrolase|alpha/beta hydrolase fold|esterase or lipase|hydrolase_ alpha/beta fold family|hydrolase_ alpha/beta fold family domain protein|hydrolase_ alpha/beta fold family_ putative|hydrolase_ alpha/beta hydrolase fold f…	K01175|K01259|proline iminopeptidase [EC:3.4.11.5]	|	|(gi:16764730) orf32 - putative hydrolase or acyltransferase [Salmonella enterica (serovar typhimurium) LT2]	putative hydrolase [Bradyrhizobium japonicum USDA 110]|	PF12697|	|	1	1	1	1	1	1	1	1	1	1	1	1	1	1	1	1	1	1	1	1	1	1	1	1	1	1	1	1	1
161	0	316|331|337|338|339|340|341|343|345|346|436|441|444|445|448|449|450|455|457|468	HMPREF0786_00036|HMPREF0786_01981|MCCL_0456|MCCL_1469|MW0664|MW0802|NWMN_0671|NWMN_0791|SA0657|SA0780|SAAV_0664|SAAV_0880|SAB0651|SAB0786|SACOL0762|SACOL0921|SAHV_0699|SAHV_0914|SAOUHSC_00711|SAOUHSC_00854|SAOV_0736|SAOV_0866|SAR0755|SAR0882|SAS0667|SAS0790|SaurJH1_0742|SaurJH1_0936|SaurJH9_0726|SaurJH9_0918|SAUSA300_0687|SAUSA300_0824|SAV0702|SAV0919|Sca_0349|Sca_0523|SE0474|SE0613|SERP0361|SERP…	|COG1253R|COG4536P|Hemolysins and related proteins containing CBS domains|Putative Mg2+ and Co2+ transporter CorB	|CBS domain protein|CBS domain protein homolog|CBS domain-containing protein|CBS domains-containing putative hemolysin|hemolysin|magnesium and cobalt efflux protein|magnesium and cobalt efflux protein corC|putative CBS domains-containing hemolysin|putative CBS domains-containing hemolysins|putative hemolysin	|Biosynthesis of cofactors_ prosthetic groups_ and carriers|Cellular processes|Energy metabolism|Domain|Fermentation|Heme_ porphyrin_ and cobalamin|Pathogenesis|Toxin production and resistance|CBS domain protein|CBS domain-containing protein|Domain of unknown function domain protein|hemolysin|Magnesium and cobalt efflux protein corC|protein YhdP|similar to hemolysin|YugS	|	|	|	HP1490|	PF00571|PF01595|PF03471|CBS	GO:0005515|protein binding	1	1	1	1	1	1	1	1	1	1	1	1	1	1	1	1	1	1	1	1	1	1	1	1	1	1	1	1	1
162	0	227|229|230|231|233|235|244|245|247	HMPREF0786_00576|HMPREF0786_00814|MCCL_0458|MCCL_1142|MCCL_1432|MW1447|MW1696|NWMN_1401|NWMN_1646|SA1324|SA1574|SAAV_1483|SAAV_1763|SAB1354c|SAB1613c|SACOL1536|SACOL1803|SAHV_1481|SAHV_1739|SAOUHSC_01587|SAOUHSC_01870|SAOV_1495|SAOV_1739|SAR1569|SAR1838|SAS1433|SAS1679|SaurJH1_1581|SaurJH1_1843|SaurJH9_1550|SaurJH9_1808|SAUSA300_1443|SAUSA300_1699|SAV1493|SAV1753|Sca_1119|Sca_1360|SE1177|SE1426|S…	|COG1187J|16S rRNA uridine-516 pseudouridylate synthase and related pseudouridylate synthases	|rluB|rsuA|16S pseudouridylate synthase|16S pseudouridylate synthase homolog|16S psudouridylate synthase|16S RNA pseudouridylate synthase|16S rRNA uridine-516 pseudouridylate synthase family protein|pseudouridine synthase|pseudouridine synthase family 1 protein|pseudouridine synthase RluB|pseudouridine synthase_ family 1|pseudouridylate synthase|ribosomal large subunit pseudouridine synthase B|Ri…	Cellular processes|Protein synthesis|Toxin production and resistance|tRNA and rRNA base modification|16S pseudouridine synthase|pseudouridine synthase|pseudouridine synthase_ family 1|ribosomal large subunit pseudouridine synthase B|ribosomal small subunit pseudouridine synthase A|ribosomal small subunit pseudouridine synthase A (16Spseudouridylate 516 synthase) (16S pseudouridine 516 synthase) (…	K06178|K06183|ribosomal large subunit pseudouridine synthase B [EC:5.4.99.12]|ribosomal small subunit pseudouridine synthase A [EC:5.4.99.12]	Cell Division and Cell Cycle|RNA Metabolism|RNA processing and modification|RNA_pseudouridine_syntheses|rRNA_modification_Bacteria|Two_cell_division_clusters_relating_to_chromosome_partitioning|Ribosomal large subunit pseudouridine synthase B (EC 4.2.1.70)|Ribosomal small subunit pseudouridine synthase A (EC 4.2.1.70)	|	|	PF00849|PF01479|PseudoU_synth_2|S4	GO:0001522|GO:0003723|GO:0009451|GO:0009982|pseudouridine synthase activity|pseudouridine synthesis|RNA binding|RNA modification	1	1	1	1	1	1	1	1	1	1	1	1	1	1	1	1	1	1	1	1	1	1	1	1	1	1	1	1	1
163	0	72|191|254|255|365|366|367|368	HMPREF0786_00640|HMPREF0786_02286|MCCL_1213|MCCL_1729|MW1513|MW1988|NWMN_1464|NWMN_1970|SA1390|SA1869|SAAV_1553|SAAV_2117|SAB1433c|SAB1949c|SACOL1618|SACOL2054|SAHV_1548|SAHV_2049|SAOUHSC_01662|SAOUHSC_02298|SAOV_1561|SAOV_2106c|SAR1638|SAR2152|SAS1499|SAS1969|SaurJH1_1653|SaurJH1_2138|SaurJH9_1619|SaurJH9_2101|SAUSA300_1521|SAUSA300_2022|SAV1561|SAV2064|Sca_1183|Sca_1570|SE1248|SE1668|SERP1127|S…	|COG0568K|COG1191K|DNA-directed RNA polymerase specialized sigma subunit|DNA-directed RNA polymerase_ sigma subunit (sigma70/sigma32)	|fliA|rpoD|rpoF|sigA|sigB|RNA polymerase sigma factor|RNA polymerase sigma factor B|RNA polymerase sigma factor RpoD|RNA polymerase sigma factor RpoD (Sigma-A) (Sigma-43)|RNA polymerase sigma factor SigB|RNA polymerase sigma-B factor|truncated RNA polymerase sigma-B factor	|Cellular processes|DNA metabolism|Energy metabolism|Protein synthesis|Regulatory functions|Transcription|DNA replication_ recombination_ and repair|DNA-dependent RNA polymerase|Electron transport|Pathogenesis|Ribosomal proteins: synthesis and modification|Transcription factors|Translation factors|RNA polymerase sigma factor [imported]|RNA polymerase sigma factor rpoD|RNA polymerase sigma factor …	K03086|K03090|RNA polymerase primary sigma factor|RNA polymerase sigma-B factor	Cell Division and Cell Cycle|Motility and Chemotaxis|Regulation and Cell signaling|RNA Metabolism|Stress Response|Virulence_ Disease and Defense|Flagellar motility in Prokaryota|Quorum sensing and biofilm formation|Resistance to antibiotics and toxic compounds|Transcription|Biofilm_formation_in_Staphylococcus|Flagellum|Macromolecular_synthesis_operon|Methicillin_resistance_in_Staphylococci|SigmaB…	Regulation; Sigma factor|(gi:15609840) sigA - sigA [Mycobacterium tuberculosis H37Rv]|(gi:15610422) sigF - sigF [Mycobacterium tuberculosis H37Rv]	|	PF00140|PF03979|PF04539|PF04542|PF04545|Sigma70_r1_1|Sigma70_r1_2|Sigma70_r2|Sigma70_r3|Sigma70_r4	GO:0003677|GO:0003700|GO:0006352|GO:0006355|GO:0016987|GO:0030528|DNA binding|regulation of transcription_ DNA-dependent|sequence-specific DNA binding transcription factor activity|sigma factor activity|transcription initiation_ DNA-dependent|transcription regulator activity	1	1	1	1	1	1	1	1	1	1	1	1	1	1	1	1	1	1	1	1	1	1	1	1	1	1	1	1	1
164	0	267|332|395|406|411|414|415|416|417|422|423|441|468|549|582|584|596|598|618|638|643|644|657|684|768|773	HMPREF0786_00125|HMPREF0786_00788|MCCL_0634|MCCL_1403|MW0903|MW1670|NWMN_0892|NWMN_1621|SA0879|SA1549|SAAV_0985|SAAV_1738|SAB0888|SAB1586|SACOL1028|SACOL1777|SAHV_1016|SAHV_1714|SAOUHSC_00958|SAOUHSC_01838|SAOV_0966|SAOV_1714|SAR0992|SAR1805|SAS0955|SAS1654|SaurJH1_1103|SaurJH1_1818|SaurJH9_1081|SaurJH9_1783|SAUSA300_0923|SAUSA300_1674|SAV1023|SAV1728|Sca_0625|Sca_1334|SE0722|SE0723|SE1405|SERP06…	|COG0265O|Trypsin-like serine proteases_ typically periplasmic_ contain C-terminal PDZ domain	|htrA|2-alkenal reductase|do-like serine protease_ DegP/HtrA|do-like Serine protease_ DegP/HtrA|heat-shock protein htrA|peptidase|peptidase S1 and S6 chymotrypsin/Hap|peptidase S1 and S6_ chymotrypsin/Hap|probable serine protease|protease|putative protease|putative proteinase|putative serine protease|putative serine protease HtrA|serine protease|Serine protease|serine protease HtrA|serine proteas…	|Amino acid biosynthesis|Cellular processes|DNA metabolism|Protein fate|Degradation of proteins_ peptides_ and glycopeptides|DNA replication_ recombination_ and repair|Pathogenesis|Serine family|peptidase|peptidase S1 and S6 chymotrypsin/Hap|serine protease|serine protease HtrA|serine proteinase|serine proteinase Do|serine proteinase HtrA|trypsin domain protein	K01362|	Membrane Transport|Protein translocation across cytoplasmic membrane|HtrA_and_Sec_secretion|Serine protease_ DegP/HtrA_ do-like (EC 3.4.21.-)	|	BPSL0808|	PF00089|PF00595|PDZ|Trypsin	GO:0004252|GO:0005515|GO:0006508|protein binding|proteolysis|serine-type endopeptidase activity	1	1	1	1	1	1	1	1	1	1	1	1	1	1	1	1	1	1	1	1	1	1	1	1	1	1	1	1	1
165	0|2	30|335|356|357|358|359|360|379|380|381|383	HMPREF0786_00483|HMPREF0786_02292|MCCL_1054|MCCL_1734|MW1287|MW1994|NWMN_1310|NWMN_1975|SA1231|SA1874|SAAV_1382|SAAV_2123|SAB1254|SAB1955c|SACOL1434|SACOL2060|SAHV_1387|SAHV_2055|SAOUHSC_01400|SAOUHSC_02305|SAOV_1408|SAOV_2112c|SAR1411|SAR2158|SAS1340|SAS1975|SaurJH1_1489|SaurJH1_2145|SaurJH9_1460|SaurJH9_2107|SAUSA300_1292|SAUSA300_2027|SAV1399|SAV2070|Sca_1043|Sca_1576|SE1079|SE1674|SERP0969|SE…	|COG0787M|Alanine racemase	|alr|alr_1|alr1|alr2|dal|alanine racemase|Alanine racemase|alanine racemase 1|alanine racemase 2|alanine racemase family protein|alanine racemase homolog|probable alanine racemase|putative alanine racemase|Putative alternative form of diaminopimelate epimerase|Putative diaminopimelate epimerase	Cell envelope|Biosynthesis and degradation of murein sacculus and peptidoglycan|alanine racemase|alanine racemase 2|Alanine racemase 2|alanine racemase family protein|Alanine racemase superfamily|alanine racemase_ putative	K01775|alanine racemase [EC:5.1.1.1]	Amino Acids and Derivatives|Carbohydrates|Alanine_ serine_ and glycine|Central carbohydrate metabolism|Lysine_ threonine_ methionine_ and cysteine|Alanine_biosynthesis|Lysine_Biosynthesis_DAP_Pathway|Pyruvate_Alanine_Serine_Interconversions|Alanine racemase (EC 5.1.1.1)|Diaminopimelate epimerase alternative form predicted for S.aureus (EC 5.1.1.7)	|	O25595|P10724|P10725|VanTG [Enterococcus faecalis]|	PF00842|PF01168|Ala_racemase_C	GO:0006522|GO:0008784|alanine metabolic process|alanine racemase activity	1	1	1	1	1	1	1	1	1	1	1	1	1	1	1	1	1	1	1	1	1	1	1	1	1	1	1	1	1
166	0	371|372|393|395|398|399|400|401|402|404|405|406|407|409|410|411	HMPREF0786_00214|HMPREF0786_02301|MCCL_0728|MCCL_1742|MW0996|MW2007|NWMN_0978|NWMN_1988|SA0962|SA1888|SAAV_1079|SAAV_2138|SAB0978|SAB1968|SACOL1122|SACOL2075|SAHV_1105|SAHV_2069|SAOUHSC_01063|SAOUHSC_02319|SAOV_1055|SAOV_2125|SAR1087|SAR2171|SAS1048|SAS1988|SaurJH1_1195|SaurJH1_2159|SaurJH9_1173|SaurJH9_2121|SAUSA300_1013|SAUSA300_2040|SAV1113|SAV2084|Sca_0739|Sca_1584|Sca_1886|SE0812|SE1682|SERP…	|COG0772D|Bacterial cell division membrane protein	|ftsW|cell cycle protein|cell cycle protein FtsW|cell division membrane protein|cell division protein|Cell division protein FtsW|cell division protein_ FtsW/RodA/SpoVE family|FtsW/RodA/SpoVE family cell division protein|FtsW/RodA/SpoVE family cell division protein homolog|probable cell division protein|probable membrane protein|putative cell division protein|rod shape determining protein RodA	Cell envelope|Cellular processes|Biosynthesis and degradation of murein sacculus and peptidoglycan|Cell division|Sporulation and germination|cell cycle family protein|cell cycle protein|cell cycle protein_ FtsW/RodA/SpoVE family superfamily|cell division protein_ FtsW/RodA/SpoVE family|cell division protein_FtsW/RodA/SpoVE family|cell-division protein RodA and FtsW homolog lmo1071|FtsW/RodA/SpoVE…	K03588|K05837|cell division protein FtsW|rod shape determining protein RodA	Cell Division and Cell Cycle|Clustering-based subsystems|Bacterial_Cell_Division|Bacterial_Cytoskeleton|Cell division protein FtsW	|	|	PF01098|FTSW_RODA_SPOVE	GO:0007049|GO:0016021|cell cycle|integral to membrane	1	1	1	1	1	1	1	1	1	1	1	1	1	1	1	1	1	1	1	1	1	1	1	1	1	1	1	1	1
167	0	141|142|146|147|148|170	HMPREF0786_00964|HMPREF0786_00965|MCCL_1768|MW2120|MW2121|NWMN_2098|NWMN_2099|SA1996|SA1997|SAAV_2255|SAAV_2256|SAB2075c|SAB2076c|SACOL2185|SACOL2186|SAHV_2178|SAHV_2179|SAOUHSC_02454|SAOUHSC_02455|SAOV_2241c|SAOV_2242c|SAR2285|SAR2286|SAS2095|SAS2096|SaurJH1_2264|SaurJH1_2265|SaurJH9_2225|SaurJH9_2226|SAUSA300_2154|SAUSA300_2155|SAV2194|SAV2195|Sca_0674|Sca_0675|Sca_2413|SE1786|SE1787|SERP1794|S…	|COG0698G|Ribose 5-phosphate isomerase RpiB	|lacA|lacB|galactose-6-phosphate isomerase subunit|galactose-6-phosphate isomerase subunit LacA|galactose-6-phosphate isomerase subunit LacB|galactose-6-phosphate isomerase_ LacA subunit|Galactose-6-phosphate isomerase_ LacA subunit|galactose-6-phosphate isomerase_ LacB subunit|Galactose-6-phosphate isomerase_ LacB subunit|putative galactose-6-phosphate isomerase LacA subunit|putative ribose 5-ph…	Energy metabolism|Biosynthesis and degradation of polysaccharides|Pentose phosphate pathway|galactose-6-phosphate isomerase_ LacA subunit|galactose-6-phosphate isomerase_ LacB subunit|ribose 5-phosphate isomerase B	K01808|K01819|galactose-6-phosphate isomerase [EC:5.3.1.26]|ribose 5-phosphate isomerase B [EC:5.3.1.6]	Carbohydrates|Clustering-based subsystems|Central carbohydrate metabolism|CO2 fixation|Di- and oligosaccharides|Monosaccharides|Calvin-Benson_cycle|D-ribose_utilization|Lactose_and_Galactose_Uptake_and_Utilization|LMPTP_YwlE_cluster|Pentose_phosphate_pathway|Sugar_utilization_in_Thermotogales|Galactose-6-phosphate isomerase_ LacA subunit (EC 5.3.1.26)|Galactose-6-phosphate isomerase_ LacB subunit…	|	|	PF02502|LacAB_rpiB	GO:0005975|carbohydrate metabolic process	1	1	1	1	1	1	1	1	1	1	1	1	1	1	1	1	1	1	1	1	1	1	1	1	1	1	1	1	1
168	0	287|288|289|291|295|297|299|300|301|303|304|307|308|311|317	MW1374|MW1375|MW1376|MW1444|NWMN_1394|NWMN_1395|NWMN_1396|NWMN_1398|SA1317|SA1318|SA1319|SA1321|SAAV_1474|SAAV_1477|SAAV_1478|SAAV_1480|SAB1348c|SAB1351c|SACOL1528|SACOL1530|SACOL1531|SACOL1533|SAHV_1474|SAHV_1475|SAHV_1476|SAHV_1478|SAOUHSC_01508|SAOUHSC_01511|SAOUHSC_01512|SAOUHSC_01584|SAR1494|SAR1495|SAS1426|SAS1427|SAS1428|SAS1430|SaurJH1_1573|SaurJH1_1575|SaurJH1_1576|SaurJH1_1578|SaurJH9_1…	|	|graD|lipoprotein|putative lipoprotein|putative LMP group of surface-lacated membrane protein	|Cell envelope|lipoprotein|lipoprotein_ putative|putative lipoprotein	|	|	|	|	PF07901|	|	0	1	1	1	1	1	1	1	1	1	1	1	1	1	1	1	1	0	0	0	1	1	0	0	1	0	0	0	0
169	0	348|360|362|364|371|375|379|381|399|401|403|404|405|407|408|412	HMPREF0786_00116|HMPREF0786_00442|MCCL_0628|MCCL_0738|MCCL_1017|MW0893|MW1246|NWMN_0882|NWMN_1271|SA0870|SA1192|SAAV_0974|SAAV_1339|SAB0878c|SAB1215|SACOL1017|SACOL1395|SAHV_1006|SAHV_1347|SAOUHSC_00948|SAOUHSC_01358|SAOV_0957c|SAOV_1370|SAR0979|SAR1371|SAS0881|SAS1299|SaurJH1_1029|SaurJH1_1448|SaurJH9_1010|SaurJH9_1420|SAUSA300_0913|SAUSA300_1254|SAV1012|SAV1359|Sca_0614|Sca_1001|SE0713|SE1040|S…	|COG0628R|Predicted permease	|membrane protein YubA|probable membrane protein|putative membrane protein|putative permease|UPF0118 membrane protein YrrI	|Cell envelope|Transport and binding proteins|Amino acids_ peptides and amines|domain of unknown function_ putative|Domain of unknown function_ putative|membrane protein|permease|protein of unknown function|putative membrane protein|putative permease|transport protein|YubA	|	Clustering-based subsystems|DNA metabolism|CBSS-269801.1.peg.2186|UPF0118 membrane protein YrrI	|	|	PF01594|	|	1	1	1	1	1	1	1	1	1	1	1	1	1	1	1	1	1	1	1	1	1	1	1	1	1	1	1	1	1
170	0	638|639|640|641|642|643|662|663|664|665|670	HMPREF0786_00438|HMPREF0786_01665|MCCL_0008|MCCL_1011|MW0005|MW1241|NWMN_0004|NWMN_1267|SA0005|SA1188|SAAV_0005|SAAV_1335|SAB0005|SAB1211|SACOL0005|SACOL1389|SAHV_0005|SAHV_1342|SAOUHSC_00005|SAOUHSC_01351|SAOV_0005|SAOV_1366|SAR0005|SAR1366|SAS0005|SAS1294|SaurJH1_0005|SaurJH1_1443|SaurJH9_0005|SaurJH9_1416|SAUSA300_0005|SAUSA300_1250|SAV0005|SAV1354|Sca_0995|Sca_2470|SE0004|SE1036|SERP0925|SERP…	|COG0187L|Type IIA topoisomerase (DNA gyrase/topo II_ topoisomerase IV)_ B subunit	|grlB|gyrB|parE|DNA gyrase B subunit|DNA gyrase subunit B|DNA gyrase_ B subunit|DNA topoisomerase (ATP-hydrolyzing) subunit B|DNA topoisomerase IV subunit B|DNA topoisomerase IV_ B subunit|topoisomerase IV subunit B|Topoisomerase IV subunit B	DNA metabolism|DNA replication_ recombination_ and repair|DNA gyrase_ B subunit|DNA topoisomerase IV_ B subunit	K02470|K02622|DNA gyrase subunit B [EC:5.99.1.3]|topoisomerase IV subunit B [EC:5.99.1.-]	Clustering-based subsystems|DNA Metabolism|Virulence_ Disease and Defense|DNA replication|Resistance to antibiotics and toxic compounds|CBSS-342610.3.peg.1794|DNA_gyrase_subunits|DNA_replication_cluster_1|DNA_topoisomerases__Type_II__ATP-dependent|Resistance_to_fluoroquinolones|DNA gyrase subunit B (EC 5.99.1.3)|Topoisomerase IV subunit B (EC 5.99.1.-)	|	|	PF00204|PF00986|PF01751|PF02518|DNA_gyraseB|DNA_gyraseB_C|HATPase_c	GO:0003677|GO:0003918|GO:0005524|GO:0005694|GO:0006265|ATP binding|chromosome|DNA binding|DNA topoisomerase (ATP-hydrolyzing) activity|DNA topological change	1	1	1	1	1	1	1	1	1	1	1	1	1	1	1	1	1	1	1	1	1	1	1	1	1	1	1	1	1
171	0	798|799|800|802|807|877|878|883|885|886|888|889|890|891|892|893|896|898	HMPREF0786_00439|HMPREF0786_01664|MCCL_0009|MCCL_1012|MW0006|MW1242|NWMN_0005|NWMN_1268|SA0006|SA1189|SAAV_0006|SAAV_1336|SAB0006|SAB1212|SACOL0006|SACOL1390|SAHV_0006|SAHV_1343|SAOUHSC_00006|SAOUHSC_01352|SAOV_0006|SAOV_1367|SAR0006|SAR1367|SAS0006|SAS1295|SaurJH1_0006|SaurJH1_1444|SaurJH9_0006|SaurJH9_1417|SAUSA300_0006|SAUSA300_1251|SAV0006|SAV1355|Sca_0996|Sca_2469|SE0005|SE1037|SERP0926|SERP…	|COG0188L|Type IIA topoisomerase (DNA gyrase/topo II_ topoisomerase IV)_ A subunit	|grlA|gyrA|parC|DNA gyrase A subunit|DNA gyrase subunit A|DNA gyrase_ A subunit|DNA topoisomerase (ATP-hydrolyzing) subunit A|DNA topoisomerase IV subunit A|DNA topoisomerase IV_ A subunit|Topoisomerase IV subunit A	DNA metabolism|DNA replication_ recombination_ and repair|DNA gyrase_ A subunit|DNA topoisomerase IV_ A subunit	K02469|K02621|DNA gyrase subunit A [EC:5.99.1.3]|topoisomerase IV subunit A [EC:5.99.1.-]	Clustering-based subsystems|DNA Metabolism|Virulence_ Disease and Defense|DNA replication|Resistance to antibiotics and toxic compounds|DNA_gyrase_subunits|DNA_topoisomerases__Type_II__ATP-dependent|Resistance_to_fluoroquinolones|DNA gyrase subunit A (EC 5.99.1.3)|Topoisomerase IV subunit A (EC 5.99.1.-)	|	|	PF00521|PF03989|DNA_gyraseA_C|DNA_topoisoIV	GO:0003677|GO:0003916|GO:0003918|GO:0005524|GO:0005694|GO:0006265|ATP binding|chromosome|DNA binding|DNA topoisomerase (ATP-hydrolyzing) activity|DNA topoisomerase activity|DNA topological change	1	1	1	1	1	1	1	1	1	1	1	1	1	1	1	1	1	1	1	1	1	1	1	1	1	1	1	1	1
172	0	309|310|311|312|313|606|654	HMPREF0786_00765|HMPREF0786_01656|MCCL_0016|MCCL_1370|MW0014|MW1647|NWMN_0013|NWMN_1598|SA0013|SA1526|SAAV_0016|SAAV_1713|SAB0014|SAB1562c|SACOL0014|SACOL1751|SAHV_0014|SAHV_1690|SAOUHSC_00015|SAOUHSC_01812|SAOV_0014|SAOV_1691|SAR0014|SAR1782|SAS0014|SAS1631|SaurJH1_0014|SaurJH1_1794|SaurJH9_0014|SaurJH9_1760|SAUSA300_0014|SAUSA300_1650|SAV0014|SAV1704|Sca_1309|Sca_2462|SE0013|SE1379|SERP1267|SER…	|COG0618R|COG3887T|Exopolyphosphatase-related proteins|Predicted signaling protein consisting of a modified GGDEF domain and a DHH domain	|3'-to-5' oligoribonuclease A|DHH family|DHH family protein|DHH subfamily 1 protein|DHH subfamily phosphodiesterase|phosphoesterase domain-containing protein|Phosphoesterase_ DHH family protein	|Protein fate|Degradation of proteins_ peptides_ and glycopeptides|B. subtilis YybT protein homolog lin0045|DHH family|DHH family family|DHH family protein|DHH family protein_ putative|DHH subfamily 1 protein|DHH subfamily phosphodiesterase	K06881|	Clustering-based subsystems|RNA Metabolism|Clustering-based subsystems|RNA processing and modification|CBSS-138119.3.peg.2719|CBSS-262719.3.peg.410|RNA_processing_and_degradation__bacterial|FIG146085: 3'-to-5' oligoribonuclease A_ Bacillus type|Phosphoesterase_ DHH family protein	|	|	PF01368|PF02272|DHH|DHHA1	GO:0003676|GO:0016787|GO:0030145|hydrolase activity|manganese ion binding|nucleic acid binding	1	1	1	1	1	1	1	1	1	1	1	1	1	1	1	1	1	1	1	1	1	1	1	1	1	1	1	1	1
173	0	501|507|508|509|511|512|523|536|539|543|544|547|552	HMPREF0786_00815|HMPREF0786_02399|MCCL_1433|MCCL_1908|MW0459|MW1697|NWMN_0467|NWMN_1647|SA0462|SA1575|SAAV_0451|SAAV_1764|SAB0453|SAB1614c|SACOL0548|SACOL1804|SAHV_0501|SAHV_1740|SAOUHSC_00479|SAOUHSC_01871|SAOV_0526|SAOV_1740|SAR0505|SAR1839|SAS0461|SAS1680|SaurJH1_0539|SaurJH1_1844|SaurJH9_0526|SaurJH9_1809|SAUSA300_0482|SAUSA300_1700|SAV0504|SAV1754|Sca_0154|Sca_1361|SE1427|SE2279|SERP0142|SER…	|COG2244R|Membrane protein involved in the export of O-antigen and teichoic acid	|low temperature requirement B protein|Low temperature requirement protein B|Membrane protein involved in the export of O-antigen_ teichoic acid lipoteichoic acids|membrane spanning protein|MOP superfamily PST family polysaccharide transporter|O-antigen_ teichoic acid lipoteichoic acids export-related membrane protein|polysaccharide biosynthesis protein|polysaccharide transporter|probable polysac…	|Cell envelope|Cellular processes|Protein fate|Transport and binding proteins|Adaptations to atypical conditions|Amino acids_ peptides and amines|Biosynthesis and degradation of surface polysaccharides and lipopolysaccharides|Degradation of proteins_ peptides_ and glycopeptides|Protein and peptide secretion and trafficking|Sporulation and germination|low temperature requirement B protein|low temp…	K03328|polysaccharide transporter_ PST family	|	|	|	PF01943|Polysacc_synt	GO:0000271|GO:0016020|membrane|polysaccharide biosynthetic process	1	1	1	1	1	1	1	1	1	1	1	1	1	1	1	1	1	1	1	1	1	1	1	1	1	1	1	1	1
174	0	285|370|388|390|391|392|393|394|395|403|405|406|408|409|411|412|414|415|417|435	HMPREF0786_00821|HMPREF0786_01559|HMPREF0786_01783|MCCL_1036|MCCL_1436|MW0152|MW1702|NWMN_0122|NWMN_1652|SA0172|SA1580|SAAV_0146|SAAV_1770|SAB0118|SAB1619c|SACOL0163|SACOL1809|SAHV_0177|SAHV_1747|SAOUHSC_00143|SAOUHSC_01876|SAOV_0122|SAOV_1745|SAR0179|SAR1844|SAS0153|SAS1685|SaurJH1_0168|SaurJH1_1849|SaurJH9_0163|SaurJH9_1814|SAUSA300_0180|SAUSA300_1705|SAV0178|SAV1761|Sca_0586|Sca_1366|SE0242|SE…	|COG0477GEPR|COG1282C|COG2211G|COG2814G|Arabinose efflux permease|Na+/melibiose symporter and related transporters|NAD/NADP transhydrogenase beta subunit|Permeases of the major facilitator superfamily	|drug transporter|drug transporter_ putative|integral membrane protein|integral membrane protein LmrP|integral membrane transport protein|Major facilitator superfamily MFS_1|major facilitator superfamily multidrug cation symporter or antiporter|major facilitator superfamily permease|major facilitator transporter|multidrug resistance protein|Multidrug resistance protein|multidrug resistance protei…	|Cell envelope|Cellular processes|Transport and binding proteins|Amino acids_ peptides and amines|Toxin production and resistance|drug transporter_ putative|integral membrane protein LmrP|major facilitator superfamily MFS_1|major facilitator superfamily multidrug cation symporter or antiporter|membrane protein_ putative|multidrug resistance protein|multidrug resistance protein B|multidrug resista…	|	|	|	COG0477: Permeases of the major facilitator superfamily [Escherichia coli B171]|major facilitator superfamily permease [Lactococcus lactis subsp. cremoris SK11]|multidrug efflux transporter [Lactococcus lactis subsp. lactis Il1403]|Multidrug efflux transporter [Lactococcus lactis subsp. lactis KF147]|RecName: Full=Multidrug resistance protein mdtH|	PF00083|PF07690|MFS_1|Sugar_tr	GO:0016021|GO:0022857|GO:0055085|integral to membrane|transmembrane transport|transmembrane transporter activity	1	1	1	1	1	1	1	1	1	1	1	1	1	1	1	1	1	1	1	1	1	1	1	1	1	1	1	1	1
175	0	263|264|266|270|501|502|504|507|508|509	HMPREF0786_01918|HMPREF0786_02075|MCCL_0650|MCCL_1602|MW0599|MW1811|NWMN_0607|NWMN_1763|SA0593|SA1688|SAAV_0600|SAAV_1921|SAB0587c|SAB1804c|SACOL0694|SACOL1929|SAHV_0634|SAHV_1856|SAOUHSC_00641|SAOUHSC_02009|SAOV_0672c|SAOV_1898|SAR0647|SAR1961|SAS0603|SAS1793|SaurJH1_0675|SaurJH1_1959|SaurJH9_0660|SaurJH9_1925|SAUSA300_0624|SAUSA300_1852|SAV0637|SAV1871|Sca_0286|Sca_1444|SE0411|SE1555|SERP0296|S…	|COG1134GM|ABC-type polysaccharide/polyol phosphate transport system_ ATPase component	|tagH|ABC transporter ATP-binding protein|ABC transporter_ ATP-binding protein|ABC transporter_ ATP-binding protein_ putative|ABC-type polysaccharide/polyol phosphate transport system ATPase component-like protein|probable membrane protein|putative ABC transporter ATP-binding protein|putative ABC-type polysaccharide polyol phosphate transport system ATPase component|teichoic acid ABC transporter …	|Cell envelope|Protein fate|Transport and binding proteins|Amino acids_ peptides and amines|Biosynthesis and degradation of murein sacculus and peptidoglycan|Biosynthesis and degradation of surface polysaccharides and lipopolysaccharides|Carbohydrates_ organic alcohols_ and acids|Cations and iron carrying compounds|Protein and peptide secretion and trafficking|ABC transporter_ ATP-binding protein…	K09693|teichoic acid transport system ATP-binding protein [EC:3.6.3.40]	Cell Wall and Capsule|Clustering-based subsystems|Capsular and extracellular polysacchrides|Gram-Positive cell wall components|CBSS-176280.1.peg.1561|Rhamnose_containing_glycans|Teichoic_and_lipoteichoic_acids_biosynthesis|Teichoic acid export ATP-binding protein TagH (EC 3.6.3.40)	Adherence; Phase variation|Antiphagocytosis|Intracellular survival; Intracellular entry; Immuno-modulatory activity|(gi:15676010) crtD - capsule polysaccharide export ATP-binding protein CtrD [Neisseria meningitidis MC58 (serogroup B)]|(gi:15792764) kpsT - putative capsule polysaccharide export ATP-binding protein [Campylobacter jejuni NCTC 11168]|(gi:17987699) wzt - O-antigen export system ATP-b…	ABC transporter_ ATP-binding protein [Enterococcus faecalis V583]|	PF00005|ABC_tran	GO:0005524|GO:0016887|ATP binding|ATPase activity	1	1	1	1	1	1	1	1	1	1	1	1	1	1	1	1	1	1	1	1	1	1	1	1	1	1	1	1	1
176	0	222|227|228|229|232|233|234	HMPREF0786_01209|HMPREF0786_01295|MCCL_0112|MCCL_0296|MW0239|MW2461|NWMN_0197|NWMN_2439|SA0253|SA2328|SAAV_0231|SAAV_2606|SAB0202|SAB2414c|SACOL0248|SACOL2554|SAHV_0262|SAHV_2524|SAOUHSC_00233|SAOUHSC_02850|SAOV_0203|SAOV_2584c|SAR0260|SAR2620|SAS0240|SAS2426|SaurJH1_0254|SaurJH1_2616|SaurJH9_0248|SaurJH9_2563|SAUSA300_0257|SAUSA300_2478|SAV0263|SAV2540|Sca_1926|Sca_1992|SE2014|SE2104|SERP2027|SE…	|COG1346M|Putative effector of murein hydrolase	|cidB|lrgB|antiholin-like protein LrgB|CidA-associated membrane protein CidB|holin-like protein|LrgA-associated membrane protein LrgB|LrgB protein|LrgB-like family protein|probable membrane protein|putative membrane protein|YsbB|YxaC	|Cell envelope|Mobile and extrachromosomal element functions|Regulatory functions|Transport and binding proteins|Amino acids_ peptides and amines|Biosynthesis and degradation of murein sacculus and peptidoglycan|Prophage functions|Holin-like protein cidB.|holin-like protein LrgB|LrgB family protein|LrgB family protein_ putative|lrgB protein|LrgB protein|LrgB-like family superfamily|membrane prote…	K05339|holin-like protein LrgB	Regulation and Cell signaling|Programmed Cell Death and Toxin-antitoxin Systems|Murein_hydrolase_regulation_and_cell_death|CidA-associated membrane protein CidB|LrgA-associated membrane protein LrgB	|	|	PF04172|	|	1	1	1	1	1	1	1	1	1	1	1	1	1	1	1	1	1	1	1	1	1	1	1	1	1	1	1	1	1
177	0	273|274|275|277|278|279|280|281|282|286|315	HMPREF0786_01675|HMPREF0786_01716|MCCL_1950|MCCL_1952|MW0336|MW2627|NWMN_0353|NWMN_2609|SA0348|SA2498|SAAV_0328|SAAV_2780|SAB0311|SAB2585c|SACOL0432|SACOL2735|SAHV_0357|SAHV_2693|SAOUHSC_00342|SAOUHSC_03049|SAOV_0384|SAOV_2750c|SAR0357|SAR2795|SAS0336|SAS2591|SaurJH1_0419|SaurJH1_2788|SaurJH9_0408|SaurJH9_2731|SAUSA300_0361|SAUSA300_2643|SAV0360|SAV2709|Sca_0006|Sca_0015|SE2378|SE2414|SERP0006|SE…	|COG1475K|Predicted transcriptional regulators	|spo0J|Chromosome (plasmid) partitioning protein ParB|Chromosome (plasmid) partitioning protein ParB / Stage 0 sporulation protein J|chromosome partioning ParB family protein|chromosome partioning protein_ ParB family|Chromosome partitioning protein ParB|chromosome partitioning protein ParB homolog|DNA-binding protein|DNA-binding protein Spo0j-like protein|DNA-binding protein Spo0J-like protein|P…	|Cellular processes|DNA metabolism|Energy metabolism|Regulatory functions|Cell division|DNA interactions|DNA replication_ recombination_ and repair|Electron transport|chromosome partioning protein_ ParB family|DNA-binding protein Spo0J-like protein|nucleoid occlusion protein|protein YyaA|spoOJ protein|stage 0 sporulation protein J|transcription terminator	K03497|chromosome partitioning protein_ ParB family	Cell Division and Cell Cycle|Clustering-based subsystems|DNA Metabolism|DNA replication|Bacterial_Cytoskeleton|Plasmid_replication|RNA_modification_and_chromosome_partitioning_cluster|Two_cell_division_clusters_relating_to_chromosome_partitioning|Chromosome (plasmid) partitioning protein ParB	|	partitioning protein [Bradyrhizobium japonicum USDA 110]|	PF01381|PF02195|PF08535|HTH_3|ParBc	GO:0003677|GO:0043565|DNA binding|sequence-specific DNA binding	1	1	1	1	1	1	1	1	1	1	1	1	1	1	1	1	1	1	1	1	1	1	1	1	1	1	1	1	1
178	0	149|150|151|153|188	HMPREF0786_01747|HMPREF0786_02067|MCCL_0098|MCCL_1593|MW0357|MW1803|NWMN_0372|NWMN_1755|SA0366|SA1680|SAAV_0348|SAAV_1913|SAB0331c|SAB1796c|SACOL0452|SACOL1921|SAHV_0378|SAHV_1848|SAOUHSC_00365|SAOUHSC_01999|SAOV_0404c|SAOV_1890|SAR0399|SAR1953|SAS0358|SAS1785|SaurJH1_0440|SaurJH1_1951|SaurJH9_0429|SaurJH9_1917|SAUSA300_0380|SAUSA300_1844|SAV0381|SAV1863|Sca_0039|Sca_1436|SE1547|SE2357|SERP0060|S…	|COG0450O|COG1225O|Peroxiredoxin	|ahpC|ahpC1|bcp|AhpC/TSA family protein|Alkyl hydroperoxide reductase protein C|alkyl hydroperoxide reductase subunit C|alkyl hydroperoxide reductase subunit C homolog|alkyl hydroperoxide reductase_ C subunit|alkyl hydroperoxide reductase/ Thiol specific antioxidant/ Mal allergen|bacterioferritin comigratory protein|peroxiredoxin|peroxiredoxin bcp|probable bacterioferritin comigratory protein|put…	|Cellular processes|Transport and binding proteins|Adaptations to atypical conditions|Cations and iron carrying compounds|Detoxification|AhpC/TSA family protein|alkyl hydroperoxide reductase|alkyl hydroperoxide reductase subunit C|Alkyl hydroperoxide reductase subunit C|alkyl hydroperoxide reductase_ C subunit|alkyl hydroperoxide reductase_ subunit c|alkyl hydroperoxide reductase/ Thiol specific …	K03386|K03564|peroxiredoxin (alkyl hydroperoxide reductase subunit C) [EC:1.11.1.15]|peroxiredoxin Q/BCP [EC:1.11.1.15]	Clustering-based subsystems|Miscellaneous|Sulfur Metabolism|Plant-Prokaryote DOE project|At1g21350|At5g04520_AT1G06240|CBSS-316057.3.peg.3521|Thioredoxin-disulfide_reductase|Alkyl hydroperoxide reductase protein C (EC 1.6.4.-)|Thiol peroxidase_ Bcp-type (EC 1.11.1.15)	Stress protein|(gi:15609565) ahpC - ahpC [Mycobacterium tuberculosis H37Rv]	HP0136|peroxiredoxin [Entamoeba histolytica HM-1:IMSS]|	PF00578|PF10417|1-cysPrx_C|AhpC-TSA	GO:0016209|GO:0016491|GO:0051920|antioxidant activity|oxidoreductase activity|peroxiredoxin activity	1	1	1	1	1	1	1	1	1	1	1	1	1	1	1	1	1	1	1	1	1	1	1	1	1	1	1	1	1
179	0	123|191|192|193|272|273	HMPREF0786_01754|HMPREF0786_02391|MCCL_1916|MCCL_1917|MCCL_1944|MW0364|MW0451|NWMN_0378|NWMN_0459|SA0373|SA0454|SAAV_0355|SAAV_0443|SAB0338|SAB0445|SACOL0458|SACOL0539|SAHV_0385|SAHV_0493|SAOUHSC_00372|SAOUHSC_00467|SAOV_0410|SAOV_0518|SAR0406|SAR0497|SAS0364|SAS0453|SaurJH1_0446|SaurJH1_0530|SaurJH9_0435|SaurJH9_0517|SAUSA300_0386|SAUSA300_0473|SAV0388|SAV0496|Sca_0047|Sca_0146|SE2287|SE2350|SER…	|COG0503F|Adenine/guanine phosphoribosyltransferases and related PRPP-binding proteins	|purR|xprT|xpt|pur operon repressor|PurR: transcription regulator associated with purine metabolism|truncated pur operon repressor|xanthine phosphoribosyltransferase|Xanthine phosphoribosyltransferase	Purines_ pyrimidines_ nucleosides_ and nucleotides|Regulatory functions|DNA interactions|Purine ribonucleotide biosynthesis|Salvage of nucleosides and nucleotides|pur operon repressor|xanthine phosphoribosyltransferase	K03816|K09685|purine operon repressor|xanthine phosphoribosyltransferase [EC:2.4.2.22]	Nucleosides and Nucleotides|Purines|De_Novo_Purine_Biosynthesis|Purine_conversions|Xanthine_Metabolism_in_Bacteria|PurR: transcription regulator associated with purine metabolism|Xanthine phosphoribosyltransferase (EC 2.4.2.22)	|	|	PF00156|PF09182|Pribosyltran|PuR_N	GO:0003677|GO:0006355|GO:0009116|DNA binding|nucleoside metabolic process|regulation of transcription_ DNA-dependent	1	1	1	1	1	1	1	1	1	1	1	1	1	1	1	1	1	1	1	1	1	1	1	1	1	1	1	1	1
180	0	421|427|429|434|435|436|437	HMPREF0786_00280|HMPREF0786_01755|MCCL_0769|MCCL_1943|MW0365|MW1082|NWMN_0379|NWMN_1110|SA0374|SA1042|SAAV_0356|SAAV_1170|SAB0339|SAB1063|SACOL0459|SACOL1211|SAHV_0386|SAHV_1189|SAOUHSC_00373|SAOUHSC_01165|SAOV_0411|SAOV_1202|SAR0407|SAR1175|SAS0365|SAS1133|SaurJH1_0447|SaurJH1_1283|SaurJH9_0436|SaurJH9_1258|SAUSA300_0387|SAUSA300_1092|SAV0389|SAV1199|Sca_0048|Sca_0813|SE0875|SE2349|SERP0068|SERP…	|COG2233F|Xanthine/uracil permeases	|pbuX|pyrP|uraA|NCS2 family nucleobase:cation symporter-2|putative xanthine permease|uracil permease|Uracil permease|uracil permease (Uracil transporter)|uracil-xanthine permease|xanthine permease|Xanthine permease|xanthine uracil permease|xanthine/uracil permease	Transport and binding proteins|Amino acids_ peptides and amines|Nucleosides_ purines and pyrimidines|uracil permease|uracil permease (Uracil transporter)|xanthine permease|xanthine permease [imported]	K02824|K03458|nucleobase:cation symporter-2_ NCS2 family|uracil permease	Nucleosides and Nucleotides|Purines|Pyrimidines|De_Novo_Pyrimidine_Synthesis|Purine_Utilization|Pyrimidine_utilization|Xanthine_Metabolism_in_Bacteria|Uracil permease|Xanthine permease	|	|	PF00860|Xan_ur_permease	GO:0005215|GO:0006810|GO:0016020|GO:0055085|membrane|transmembrane transport|transport|transporter activity	1	1	1	1	1	1	1	1	1	1	1	1	1	1	1	1	1	1	1	1	1	1	1	1	1	1	1	1	1
181	0	745|746|786|787|788|791|793|796|797|798|803|804|805|806|815|919|1079|1114|1168|1170|1184|1221|1249|1273|1275|1281|1285|1296	HMPREF0786_00361|HMPREF0786_00802|MCCL_0867|MCCL_1418|MW1159|MW1684|NWMN_1185|NWMN_1634|SA1119|SA1562|SAAV_1251|SAAV_1751|SAB1138|SAB1601c|SACOL1295|SACOL1791|SAHV_1266|SAHV_1727|SAOUHSC_01253|SAOUHSC_01857|SAOV_1278|SAOV_1727|SAR1252|SAR1819|SAS1210|SAS1667|SaurJH1_1362|SaurJH1_1831|SaurJH9_1336|SaurJH9_1796|SAUSA300_1169|SAUSA300_1687|SAV1276|SAV1741|Sca_0916|Sca_1348|SE0953|SE1414|SERP0843|SER…	|COG1674D|DNA segregation ATPase FtsK/SpoIIIE and related proteins	|ftsK|spoIIIE|Cell division protein FtsK|cell division protein FtsK/SpoIIIE|cell divisionFtsK/SpoIIIE|DNA translocase|DNA translocase (FtsK/SpoIIIE family protein)|DNA translocase ftsk|DNA translocase FtsK|dna translocase ftsk (dna translocase spoiiie)|DNA translocase FtsK/SpoIIIE family protein|DNA translocase stage III sporulation prot|DNA translocase stage III sporulation prot-like protein|Fts…	|Cellular processes|Protein fate|Cell division|Protein and peptide secretion and trafficking|Sporulation and germination|DNA translocase ftsK|DNA translocase FtsK|dna translocase ftsk (dna translocase spoiiie)|DNA translocase stage III sporulation prot|DNA translocase stage III sporulation prot homolog ORFID:MW1684|DNA translocase stage III sporulation prot homolog~ORFID:SA1562.|ftsk/spoiiie fami…	K03466|DNA segregation ATPase FtsK/SpoIIIE_ S-DNA-T family	Cell Division and Cell Cycle|Clustering-based subsystems|Miscellaneous|Monosaccharides|Plant-Prokaryote DOE project|At5g63420|Bacterial_Cell_Division|Bacterial_Cytoskeleton|Bacterial_RNA-metabolizing_Zn-dependent_hydrolases|Unspecified_monosaccharide_transport_cluster|Cell division protein FtsK	|	cell division protein FtsK [Enterococcus faecalis V583]|	PF01580|PF09397|FtsK_SpoIIIE	GO:0000166|GO:0003677|GO:0005524|GO:0007049|GO:0007059|GO:0016021|GO:0051301|ATP binding|cell cycle|cell division|chromosome segregation|DNA binding|integral to membrane|nucleotide binding	1	1	1	1	1	1	1	1	1	1	1	1	1	1	1	1	1	1	1	1	1	1	1	1	1	1	1	1	1
182	0	186|241|242|243|244|245	HMPREF0786_01795|HMPREF0786_02059|MCCL_0078|MCCL_0325|MCCL_0527|MW0411|MW0741|NWMN_0422|NWMN_0748|SA0416|SA0734|SAAV_0400|SAAV_0745|SAB0407|SAB0735|SACOL0499|SACOL0845|SAHV_0455|SAHV_0776|SAOUHSC_00417|SAOUHSC_00802|SAOV_0474|SAOV_0821|SAR0457|SAR0835|SAS0415|SAS0745|SaurJH1_0492|SaurJH1_0820|SaurJH9_0479|SaurJH9_0804|SAUSA300_0430|SAUSA300_0763|SAV0457|SAV0779|Sca_0083|Sca_0431|SE0564|SE2328|SER…	|COG1647R|Esterase/lipase	|est|carboxyesterase precursor homologue|carboxyesterase precursor-like protein|carboxyesterase-like protein|carboxylesterase|Carboxylesterase|carboxylesterase precursor|carboxylesterase_ putative|esterase/lipase-like protein|peptidase|probable carboxylesterase precursor|putative carboxylesterase|putative esterase/lipase|putative lipase|thermostable monoacylglycerol lipase homolog	|Cellular processes|Central intermediary metabolism|Fatty acid and phospholipid metabolism|Degradation|Detoxification|carboxyesterase precursor homolog|carboxyesterase precursor-like protein|carboxylesterase|carboxylesterase precursor|peptidase|thermostable carboxylesterase Est30	K03928|carboxylesterase [EC:3.1.1.1]	|	|	|	PF12695|PF12697|	|	1	1	1	1	1	1	1	1	1	1	1	1	1	1	1	1	1	1	1	1	1	1	1	1	1	1	1	1	1
183	0	253|254|255|256|259|260|261|262|263|267|332|368|369|370|371|372	HMPREF0786_01813|HMPREF0786_01814|MCCL_0091|MCCL_0092|MW0423|MW0424|NWMN_0433|NWMN_0434|SA0427|SA0428|SAAV_0411|SAAV_0412|SAB0418c|SAB0419c|SACOL0511|SACOL0512|SAHV_0466|SAHV_0467|SAOUHSC_00431|SAOUHSC_00433|SAOV_0486c|SAOV_0487c|SAR0468|SAR0469|SAS0426|SAS0427|SaurJH1_0503|SaurJH1_0504|SaurJH9_0490|SaurJH9_0491|SAUSA300_0442|SAUSA300_0443|SAV0469|SAV0470|Sca_0102|Sca_0103|SE2314|SE2315|SERP0105|…	|COG5438S|Predicted multitransmembrane protein	|putative lipoprotein|putative membrane protein|YibE/F family protein	|Cell envelope|Cellular processes|Cell division|Hypothetical membrane protein_ putative|membrane protein_ putative|putative membrane protein|uncharacterized conserved membrane protein CAC0889|uncharacterized conserved membrane protein CAC0889 [imported] - Clostridium acetobutylicum|YibE/F-like protein family	|	|	|	|	PF07907|	|	1	1	1	1	1	1	1	1	1	1	1	1	1	1	1	1	1	1	1	1	1	1	1	1	1	1	1	1	1
184	0	198|201|204|206|217|219|220|223	HMPREF0786_02218|HMPREF0786_02219|MCCL_1851|MCCL_1852|MW0511|MW0512|NWMN_0518|NWMN_0519|SA0514|SA0515|SAAV_0519|SAAV_0520|SAB0507c|SAB0508c|SACOL0603|SACOL0604|SAHV_0554|SAHV_0555|SAOUHSC_00539|SAOUHSC_00540|SAOV_0591c|SAOV_0592c|SAR0561|SAR0562|SAS0514|SAS0515|SaurJH1_0593|SaurJH1_0594|SaurJH9_0579|SaurJH9_0580|SAUSA300_0541|SAUSA300_0542|SAV0556|SAV0557|Sca_0220|Sca_0221|SE0325|SE0326|SERP0202|…	|COG1428F|Deoxynucleoside kinases	|Deoxyadenosine kinase / Deoxyguanosine kinase|deoxyadenosine kinase homolog|deoxyadenosine kinase protein|Deoxyadenosine kinase/Deoxyguanosine kinase|deoxynucleoside kinase|deoxynucleoside kinase family protein|deoxypurine kinase|deoxypurine kinase homolog|deoxypurine kinase subunit|putative deoxyadenosine kinase|putative deoxyadenosine kinase protein|putative deoxynucleoside kinase	|Purines_ pyrimidines_ nucleosides_ and nucleotides|Regulatory functions|Signal transduction|2'-Deoxyribonucleotide metabolism|Nucleotide and nucleoside interconversions|Protein interactions|Two-component systems|deoxynucleoside kinase|deoxynucleoside kinase family protein|Deoxynucleoside kinase subfamily_ putative|deoxypurine kinase|deoxypurine kinase subunit	K00904|K00924|K05961|deoxyguanosine kinase [EC:2.7.1.113]	Nucleosides and Nucleotides|Purines|Purine_conversions|Deoxyadenosine kinase (EC 2.7.1.76)|Deoxyguanosine kinase (EC 2.7.1.113)	|	|	PF01712|dNK	GO:0005524|GO:0006139|GO:0016773|ATP binding|nucleobase_ nucleoside_ nucleotide and nucleic acid metabolic process|phosphotransferase activity_ alcohol group as acceptor	1	1	1	1	1	1	1	1	1	1	1	1	1	1	1	1	1	1	1	1	1	1	1	1	1	1	1	1	1
185	0	149|151|152|153|163|164|165|166	HMPREF0786_02020|HMPREF0786_02245|MCCL_0492|MW0540|MW0706|NWMN_0548|NWMN_0713|SA0542|SA0699|SAAV_0547|SAAV_0706|SAB0535c|SAB0696c|SACOL0631|SACOL0807|SAHV_0583|SAHV_0741|SAOUHSC_00571|SAOUHSC_00758|SAOV_0619c|SAOV_0781c|SAR0590|SAR0798|SAS0543|SAS0709|SaurJH1_0622|SaurJH1_0785|SaurJH9_0608|SaurJH9_0768|SAUSA300_0567|SAUSA300_0728|SAV0585|SAV0744|Sca_0239|Sca_0392|SE0356|SE0526|SERP0233|SERP0411|S…	|COG3610S|Uncharacterized conserved protein	|Integral membrane protein|putative membrane protein	|Cell envelope|integral membrane protein|putative membrane protein|uncharacterized conserved membrane protein CAC2266	|	|	|	|	PF12821|	|	1	1	1	1	1	1	1	1	1	1	1	1	1	1	1	1	1	1	1	1	1	1	1	1	1	1	1	1	1
186	0	215|236|249|252|253|254|255|257|259|270	HMPREF0786_02021|HMPREF0786_02246|MCCL_0493|MW0541|MW0707|NWMN_0549|NWMN_0714|SA0543|SA0700|SAAV_0548|SAAV_0707|SAB0536c|SAB0697c|SACOL0632|SACOL0808|SAHV_0584|SAHV_0742|SAOUHSC_00572|SAOUHSC_00759|SAOV_0620c|SAOV_0782c|SAR0591|SAR0799|SAS0544|SAS0710|SaurJH1_0623|SaurJH1_0786|SaurJH9_0609|SaurJH9_0769|SAUSA300_0568|SAUSA300_0729|SAV0586|SAV0745|Sca_0240|Sca_0393|SE0357|SE0527|SERP0234|SERP0412|S…	|COG2966S|Uncharacterized conserved protein	|integral membrane protein|membrane protein_ putative|membrane spanning protein|putative membrane protein	|Cell envelope|integral membrane protein|membrane protein_ putative|protein of unknown function	|	|	|	|	PF06738|	|	1	1	1	1	1	1	1	1	1	1	1	1	1	1	1	1	1	1	1	1	1	1	1	1	1	1	1	1	1
187	0	216|218|222|223|343|344|346|347|348|351	HMPREF0786_00542|HMPREF0786_02072|MCCL_1100|MCCL_1599|MW1342|MW1808|NWMN_1363|NWMN_1760|SA1285|SA1685|SAAV_1439|SAAV_1918|SAB1316c|SAB1801c|SACOL1492|SACOL1926|SAHV_1440|SAHV_1853|SAOUHSC_01469|SAOUHSC_02005|SAOV_1460|SAOV_1895|SAR1463|SAR1958|SAS1395|SAS1790|SaurJH1_1540|SaurJH1_1956|SaurJH9_1511|SaurJH9_1922|SAUSA300_1343|SAUSA300_1849|SAV1452|SAV1868|Sca_1086|Sca_1441|SE1140|SE1552|SERP1022|SE…	|COG0177L|COG1194L|A/G-specific DNA glycosylase|Predicted EndoIII-related endonuclease	|mutY|nth|A/G-specific adenine glycosylase|A/G-specific adenine glycosylase DNA repair protein|A/G-specific adenine glycosylase homolog|A/G-specific DNA glycosylase|DNA-(apurinic or apyrimidinic site) lyase|endonuclease|endonuclease III|Endonuclease III|endonuclease III homolog|endonuclease III-like protein|endonuclease-like protein|HhH-GPD superfamily base excision DNA repair protein|probable A/…	DNA metabolism|DNA replication_ recombination_ and repair|A/G-specific adenine glycosylase|endonuclease III	K03575|K10773|A/G-specific adenine glycosylase [EC:3.2.2.-]|endonuclease III [EC:4.2.99.18]	Cell Division and Cell Cycle|Clustering-based subsystems|DNA Metabolism|Miscellaneous|DNA repair|Plant-Prokaryote DOE project|recX and regulatory cluster|CBSS-176280.1.peg.1561|CBSS-261594.1.peg.788|Control_of_cell_elongation_-_division_cycle_in_Bacilli|DNA_repair__bacterial|DNA_Repair_Base_Excision|YggW|A/G-specific adenine glycosylase (EC 3.2.2.-)|Endonuclease III (EC 4.2.99.18)	|	|	PF00633|PF00730|PF10576|EndIII_4Fe-2S|HHH|HhH-GPD	GO:0003677|GO:0004519|GO:0006284|GO:0051539|4 iron_ 4 sulfur cluster binding|base-excision repair|DNA binding|endonuclease activity	1	1	1	1	1	1	1	1	1	1	1	1	1	1	1	1	1	1	1	1	1	1	1	1	1	1	1	1	1
188	0	300|325|348|352|353|354|356|358|360|362|363|365	HMPREF0786_01259|HMPREF0786_01933|MCCL_0399|MCCL_1626|MW0616|MW2437|NWMN_0623|NWMN_2415|SA0609|SA2305|SAAV_0616|SAAV_2582|SAB0603|SAB2391|SACOL0711|SACOL2528|SAHV_0651|SAHV_2501|SAOUHSC_00660|SAOUHSC_02823|SAOV_0688|SAOV_2561|SAR0664|SAR2597|SAS0619|SAS2402|SaurJH1_0692|SaurJH1_2592|SaurJH9_0677|SaurJH9_2540|SAUSA300_0640|SAUSA300_2456|SAV0654|SAV2517|Sca_0284|Sca_0299|SE0423|SE2066|SERP0308|SERP…	|COG3949S|Uncharacterized membrane protein	|probable membrane protein|putative membrane protein	|Cell envelope|Transport and binding proteins|Amino acids_ peptides and amines|Enzymes of unknown specificity|branched-chain amino acid transport protein|Branched-chain amino acid transport protein superfamily|branched-chain amino acid transport system II carrier protein|hypothetical conserved protein|membrane protein_ putative|putative membrane protein	|	|	|	|	PF05525|Branch_AA_trans	GO:0015658|GO:0015803|GO:0016021|branched-chain aliphatic amino acid transmembrane transporter activity|branched-chain aliphatic amino acid transport|integral to membrane	1	1	1	1	1	1	1	1	1	1	1	1	1	1	1	1	1	1	1	1	1	1	1	1	1	1	1	1	1
189	0	301|303|304|305|306|307|308|309|310|314|315|318|323|329|331	HMPREF0786_02006|HMPREF0786_02102|MCCL_0477|MCCL_1631|MW0688|MW1839|NWMN_0695|NWMN_1836|SA0681|SA1714|SAAV_0687|SAAV_1964|SAB0675c|SAB1830c|SACOL0787|SACOL1958|SAHV_0723|SAHV_1883|SAOUHSC_00736|SAOUHSC_02114|SAOV_0761c|SAOV_1997|SAR0780|SAR1989|SAS0691|SAS1820|SaurJH1_0766|SaurJH1_1986|SaurJH9_0749|SaurJH9_1952|SAUSA300_0711|SAUSA300_1879|SAV0726|SAV1898|Sca_1050|Sca_1470|SE0507|SE1583|SERP0390|S…	|COG1597IR|Sphingosine kinase and enzymes related to eukaryotic diacylglycerol kinase	|bmrU|dgkA1|bmrU protein|BmrU protein|diacylglycerol kinase|diacylglycerol kinase catalytic domain protein|Diacylglycerol kinase catalytic domain-containing transcription regulator|diacylglycerol kinase catalytic region|diacylglycerol kinase protein|diacylglycerol kinase_ catalytic region|lipid kinase|lipid kinase_ YegS/Rv2252/BmrU family|multidrug resistance protein|putative diacylglycerol kinas…	|Cell envelope|Fatty acid and phospholipid metabolism|Biosynthesis|Biosynthesis and degradation of surface polysaccharides and lipopolysaccharides|diacylglycerol kinase|putative lipid kinase	K07029|	|	|	|	PF00781|DAGK_cat	GO:0004143|GO:0007205|activation of protein kinase C activity by G-protein coupled receptor protein signaling pathway|diacylglycerol kinase activity	1	1	1	1	1	1	1	1	1	1	1	1	1	1	1	1	1	1	1	1	1	1	1	1	1	1	1	1	1
190	0	306|320|321|347|350|351|354|356|358|360	HMPREF0786_00264|HMPREF0786_02023|MCCL_0496|MCCL_0754|MW0709|MW1065|NWMN_0716|NWMN_1092|SA0702|SA1025|SAAV_0709|SAAV_1153|SAB0699|SAB1046|SACOL0810|SACOL1195|SAHV_0744|SAHV_1172|SAOUHSC_00762|SAOUHSC_01146|SAOV_0784|SAOV_1183|SAR0801|SAR1158|SAS0712|SAS1116|SaurJH1_0788|SaurJH1_1266|SaurJH9_0771|SaurJH9_1241|SAUSA300_0731|SAUSA300_1076|SAV0747|SAV1182|Sca_0395|Sca_0795|SE0529|SE0857|SERP0414|SERP…	|COG0472M|UDP-N-acetylmuramyl pentapeptide phosphotransferase/UDP-N-acetylglucosamine-1-phosphate transferase	|llm|mraY|glycosyl transferase|glycosyl transferase family protein|glycosyl transferase_ group 4 family protein|lipophilic protein|lipophilic protein affecting lysis rate and methicillin resistance level|lipophilic protein affecting lysis rate and methicillin resistance level protein|lipophilic regulator protein|lipophilic regulator protein homolog|phospho-N-acetylmuramoyl-pentapeptide- transfera…	|Cell envelope|Cellular processes|Fatty acid and phospholipid metabolism|Biosynthesis|Biosynthesis and degradation of murein sacculus and peptidoglycan|Biosynthesis and degradation of surface polysaccharides and lipopolysaccharides|Toxin production and resistance|lipophilic protein|lipophilic protein affecting bacterial lysis rate and methicillin resistance level protein|llm protein|phospho-N-ace…	K01000|K13685|phospho-N-acetylmuramoyl-pentapeptide-transferase [EC:2.7.8.13]|UDP-N-acetylglucosamine:undecaprenyl-P N-acetylglucosaminyl 1-P transferase [EC:2.7.8.-]	Cell Wall and Capsule|Virulence_ Disease and Defense|Gram-Positive cell wall components|Resistance to antibiotics and toxic compounds|Methicillin_resistance_in_Staphylococci|Peptidoglycan_Biosynthesis|Teichoic_and_lipoteichoic_acids_biosynthesis|Phospho-N-acetylmuramoyl-pentapeptide-transferase (EC 2.7.8.13)|Undecaprenyl-phosphate N-acetylglucosaminyl 1-phosphate transferase (EC 2.7.8.-)	|	|	PF00953|PF10555|Glycos_transf_4	GO:0008963|GO:0016021|integral to membrane|phospho-N-acetylmuramoyl-pentapeptide-transferase activity	1	1	1	1	1	1	1	1	1	1	1	1	1	1	1	1	1	1	1	1	1	1	1	1	1	1	1	1	1
[truncated: 4,824 more rows]

## Sheet: S3
Supplementary Table S3. Protein families present in Staphylococcus aureus and absent in other Staphylococcus species, and vice versa. The first 13 columns are explained in Supplementary Table S2.
protein family	partial	Laa	tag	COG	GenBank	JCVI	KEGG	SEED	VFDB	MvirDB	Pfam	GO	present in
[truncated: 274 more rows]

## Sheet: S4
Supplementary Table S4. Protein families present in Staphylococcus simiae and absent in other Staphylococcus species, and vice versa. The first 13 columns are explained in Supplementary Table S2.
protein family	partial	Laa	tag	COG	GenBank	JCVI	KEGG	SEED	VFDB	MvirDB	Pfam	GO	present in
2925	1	68	SS7213T_03845|SS7213T_08792	|	|prophage pi2 protein 06	|	|	|	|	antirepressor [Lactococcus lactis subsp. lactis Il1403]|	PF10552|	|	S. simiae
2926	0	49|73	SS7213T_03870|SS7213T_08822	|	|	|	|	|	|	|	PF06900|	|	S. simiae
2928	0	30|49	SS7213T_05712|SS7213T_11075	|	|	|	|	|	|	|	|	|	S. simiae
4296	2	34	SS7213T_00109	|	|	|	|	|	|	|	|	|	S. simiae
4297	1	422	SS7213T_00229	|	|	|	|	|	|	|	|	|	S. simiae
4298	0	39	SS7213T_00559	|	|	|	|	|	|	|	|	|	S. simiae
4299	0	31	SS7213T_00906	|	|	|	|	|	|	|	|	|	S. simiae
4300	0	132	SS7213T_01596	|	|	|	|	|	|	|	|	|	S. simiae
4301	0	261	SS7213T_01601	|	|	|	|	|	|	|	|	|	S. simiae
[truncated: 124 more rows]

## Sheet: S5
Supplementary Table S5. Database categories that are over- or underrepresented in Staphylococcus aureus relative to Staphylococcus simiae. a = the number of the S. aureus strains’ protein families in this category, b = the number of the S. aureus strains’ protein families not in this category, c = the number of the S. simiae strain’s protein families in this category, d = the number of the S. sim…
[truncated: 1,049 more rows]
